# Supplementary material for: 8-Iodo­quinolinium triiodide tetra­hydro­furan solvate
Source: Acta Crystallogr Sect E Struct Rep Online. 2008 Oct 4;64(Pt 11):o2077. doi: 10.1107/S1600536808031516 (PMC2959684; doi:10.1107/S1600536808031516)
Supplement: Supplementary file 1 [file e-64-o2077-sup1.cif]

##############################################################################
###                                                                        ###
###        Electronic paper (Acta Crystallographica Section E)             ###
###                                                                        ###
##############################################################################
#                                                                            #
# This CIF contains the data in a paper accepted for publication in Acta     #
# Crystallographica Section E. It conforms to the requirements of Notes      #
# for Authors for Section E, and has been peer reviewed under the auspices   #
# of the IUCr Commission on Journals.                                        #
#                                                                            #
# Full details of the Crystallographic Information File format               #
# are given in the paper "The Crystallographic Information File (CIF):       #
# a New Standard Archive File for Crystallography" by S. R. Hall, F. H.      #
# Allen and I. D. Brown [Acta Cryst. (1991), A47, 655-685].                  #
#                                                                            #
# The current version of the core CIF dictionary is obtainable from          #
# ftp://ftp.iucr.org/pub/cif_core.dic. The current version number is 2.4.    #
#                                                                            #
# Software is freely available for graphical display of the structure(s) in  #
# this CIF.  For information consult the CIF home page http://www.iucr.org/  #
# cif/home.html                                                              #
#                                                                            #
# This file may be used for bona fide research purposes within the           #
# scientific community so long as proper attribution is given to the journal # 
# article from which it was obtained.                                        #
#                                                                            #
##############################################################################
                                             
data_I
_audit_creation_method     SHELXL-97
_chemical_name_systematic
;
8-Iodoquinolinium triiodide tetrahydrofuran solvate
;
_chemical_name_common     Iodoquinolinium_Triiodide_THF
_chemical_formula_moiety     'C9 H7 I N +, I3 -, C4 H8 O'
_chemical_formula_sum     'C13 H15 I4 N O'
_chemical_formula_iupac     'C9 H7 I N +, I3 -, C4 H8 O'
_chemical_formula_weight     708.86
_chemical_melting_point     367
_symmetry_cell_setting     Monoclinic
_symmetry_space_group_name_H-M     'P 21/n'
_symmetry_space_group_name_Hall     '-P 2yn'
loop_
    _symmetry_equiv_pos_as_xyz
    'x, y, z'
    '-x+1/2, y+1/2, -z+1/2'
    '-x, -y, -z'
    'x-1/2, -y-1/2, z-1/2'
_cell_length_a     7.8674(4)
_cell_length_b     17.6510(9)
_cell_length_c     13.1465(7)
_cell_angle_alpha     90.00
_cell_angle_beta     90.3430(10)
_cell_angle_gamma     90.00
_cell_volume     1825.59(16)
_cell_formula_units_Z     4
_cell_measurement_reflns_used     9984
_cell_measurement_theta_min     2.8
_cell_measurement_theta_max     25.4
_cell_measurement_temperature     100(2)
_exptl_crystal_description     Block
_exptl_crystal_colour     'metallic violet'
_exptl_crystal_size_max     0.57
_exptl_crystal_size_mid     0.36
_exptl_crystal_size_min     0.27
_exptl_crystal_density_diffrn     2.579
_exptl_crystal_density_meas     ?
_exptl_crystal_density_method     'not measured'
_exptl_crystal_F_000     1280
_exptl_absorpt_coefficient_mu     6.821
_exptl_absorpt_correction_type     numerical
_exptl_absorpt_process_details
              '(XPREP in SHELXTL; Sheldrick, 2008) or (SADABS; Bruker, 2003)???'
_exptl_absorpt_correction_T_min     0.1110
_exptl_absorpt_correction_T_max     0.2622
_exptl_special_details
;
;
_diffrn_ambient_temperature     100(2)
_diffrn_radiation_type     MoK\a
_diffrn_radiation_wavelength     0.71073
_diffrn_radiation_source     'fine-focus sealed tube'
_diffrn_radiation_monochromator     graphite
_diffrn_measurement_device_type     'Bruker SMART APEXII'
_diffrn_measurement_method     \w
_diffrn_detector_area_resol_mean     ?
_diffrn_reflns_number     18253
_diffrn_reflns_av_R_equivalents     0.0785
_diffrn_reflns_av_sigmaI/netI     0.0354
_diffrn_reflns_theta_min     1.93
_diffrn_reflns_theta_max     25.35
_diffrn_reflns_theta_full     25.35
_diffrn_measured_fraction_theta_max     1.000
_diffrn_measured_fraction_theta_full     1.000
_diffrn_reflns_limit_h_min     -9
_diffrn_reflns_limit_h_max     9
_diffrn_reflns_limit_k_min     -21
_diffrn_reflns_limit_k_max     21
_diffrn_reflns_limit_l_min     -15
_diffrn_reflns_limit_l_max     15
_diffrn_standards_number     0
_diffrn_standards_interval_count     .
_diffrn_standards_interval_time     .
_diffrn_standards_decay_%     ?
_refine_special_details
;
Refinement of <i>F</i>^2^ against ALL reflections. The weighted <i>R</i>-factor
<i>wR</i> and goodness of fit <i>S</i> are based on <i>F</i>^2^, conventional
<i>R</i>-factors <i>R</i> are based on <i>F</i>, with <i>F</i> set to zero for
negative <i>F</i>^2^. The threshold expression of <i>F</i>^2^ >
\s(<i>F</i>^2^) is used only for calculating <i>R</i>-factors(gt) <i>etc</i>.
and is not relevant to the choice of reflections for refinement.
<i>R</i>-factors based on <i>F</i>^2^ are statistically about twice as large
as those based on <i>F</i>, and <i>R</i>- factors based on ALL data will be
even larger.
;
_reflns_number_total     3363
_reflns_number_gt     3291
_reflns_threshold_expression     I>2\s(I)
_refine_ls_structure_factor_coef     Fsqd
_refine_ls_matrix_type     full
_refine_ls_R_factor_all     0.0272
_refine_ls_R_factor_gt     0.0265
_refine_ls_wR_factor_gt     0.1091
_refine_ls_wR_factor_ref     0.1105
_refine_ls_goodness_of_fit_ref     0.975
_refine_ls_restrained_S_all     0.975
_refine_ls_number_reflns     3363
_refine_ls_number_parameters     172
_refine_ls_number_restraints     0
_refine_ls_hydrogen_treatment     constr
_refine_ls_weighting_scheme     calc
_refine_ls_weighting_details
          'calc w=1/[\s^2^(Fo^2^)+(0.0437P)^2^+2.836P] where P=(Fo^2^+2Fc^2^)/3'
_atom_sites_solution_hydrogens     geom
_atom_sites_solution_primary     direct
_atom_sites_solution_secondary     difmap
_refine_ls_shift/su_max     0.001
_refine_ls_shift/su_mean     0.000
_refine_diff_density_max     0.552
_refine_diff_density_min     -2.630
_refine_ls_extinction_method     none
_refine_ls_extinction_coef     ?
loop_
    _atom_type_symbol
    _atom_type_description
    _atom_type_scat_dispersion_real
    _atom_type_scat_dispersion_imag
    _atom_type_scat_source
    'C' 'C' 0.0033 0.0016
                         'International Tables Vol C Tables 4.2.6.8 and 6.1.1.4'
    'H' 'H' 0.0000 0.0000
                         'International Tables Vol C Tables 4.2.6.8 and 6.1.1.4'
    'N' 'N' 0.0061 0.0033
                         'International Tables Vol C Tables 4.2.6.8 and 6.1.1.4'
    'I' 'I' -0.4742 1.8119
                         'International Tables Vol C Tables 4.2.6.8 and 6.1.1.4'
    'O' 'O' 0.0106 0.0060
                         'International Tables Vol C Tables 4.2.6.8 and 6.1.1.4'
_computing_data_collection     'SMART (Bruker, 2003)'
_computing_cell_refinement     'SAINT (Bruker, 2003)'
_computing_data_reduction     'SAINT (Bruker, 2003)'
_computing_structure_solution     'SHELXTL (Sheldrick, 2008)'
_computing_structure_refinement     'SHELXTL (Sheldrick, 2008)'
_computing_molecular_graphics
            'ORTEP-3 (Farrugia, 1997) and Mercury (Macrae <i>et al.</i>,  2006)'
_computing_publication_material     'SHELXTL (Sheldrick, 2008)'
loop_
    _atom_site_type_symbol
    _atom_site_label
    _atom_site_fract_x
    _atom_site_fract_y
    _atom_site_fract_z
    _atom_site_U_iso_or_equiv
    _atom_site_adp_type
    _atom_site_calc_flag
    _atom_site_refinement_flags
    _atom_site_occupancy
    _atom_site_disorder_assembly
    _atom_site_disorder_group
    C C2 0.2020(7) 0.3301(2) 0.9044(4) 0.0231(10) Uani d . 1 . .
    H H2 0.2425 0.3807 0.9094 0.028 Uiso calc R 1 . .
    C C3 0.0503(6) 0.3161(3) 0.8562(4) 0.0265(10) Uani d . 1 . .
    H H3 -0.0138 0.3565 0.8275 0.032 Uiso calc R 1 . .
    C C4 -0.0077(5) 0.2427(3) 0.8500(3) 0.0229(9) Uani d . 1 . .
    H H4 -0.1134 0.2322 0.8177 0.027 Uiso calc R 1 . .
    C C5 0.0356(6) 0.1062(3) 0.8839(3) 0.0234(9) Uani d . 1 . .
    H H5 -0.0706 0.0943 0.8531 0.028 Uiso calc R 1 . .
    C C6 0.1379(6) 0.0497(3) 0.9214(3) 0.0231(9) Uani d . 1 . .
    H H6 0.1035 -0.0017 0.9155 0.028 Uiso calc R 1 . .
    C C7 0.2952(6) 0.0678(3) 0.9690(3) 0.0221(9) Uani d . 1 . .
    H H7 0.3640 0.0281 0.9954 0.027 Uiso calc R 1 . .
    C C8 0.3493(5) 0.1402(3) 0.9775(3) 0.0181(8) Uani d . 1 . .
    C C9 0.2463(5) 0.1992(3) 0.9385(3) 0.0167(8) Uani d . 1 . .
    C C10 0.0900(6) 0.1829(3) 0.8917(3) 0.0197(9) Uani d . 1 . .
    C C11 0.5434(6) 0.3891(3) 0.1252(3) 0.0233(9) Uani d . 1 . .
    H H11A 0.6024 0.3486 0.1637 0.028 Uiso calc R 1 . .
    H H11B 0.4297 0.3972 0.1551 0.028 Uiso calc R 1 . .
    C C12 0.6463(6) 0.4619(3) 0.1272(4) 0.0250(9) Uani d . 1 . .
    H H12A 0.7212 0.4638 0.1879 0.030 Uiso calc R 1 . .
    H H12B 0.5708 0.5068 0.1275 0.030 Uiso calc R 1 . .
    C C13 0.7520(6) 0.4587(3) 0.0285(3) 0.0243(9) Uani d . 1 . .
    H H13A 0.7269 0.5028 -0.0158 0.029 Uiso calc R 1 . .
    H H13B 0.8753 0.4578 0.0439 0.029 Uiso calc R 1 . .
    C C14 0.6948(5) 0.3849(3) -0.0216(3) 0.0237(9) Uani d . 1 . .
    H H14A 0.6885 0.3907 -0.0965 0.028 Uiso calc R 1 . .
    H H14B 0.7749 0.3433 -0.0052 0.028 Uiso calc R 1 . .
    I I1 0.58420(4) 0.162595(15) 1.04875(2) 0.02127(14) Uani d . 1 . .
    I I2 -0.00026(4) 0.166821(16) 0.18354(2) 0.02404(14) Uani d . 1 . .
    I I3 0.05172(4) 0.330240(15) 0.21544(2) 0.01836(14) Uani d . 1 . .
    I I4 0.11961(4) 0.488485(17) 0.25933(2) 0.02294(14) Uani d . 1 . .
    N N1 0.2941(4) 0.2734(2) 0.9445(3) 0.0182(7) Uani d . 1 . .
    H H1 0.3897 0.2845 0.9762 0.022 Uiso calc R 1 . .
    O O1 0.5292(4) 0.36930(18) 0.0195(2) 0.0210(6) Uani d . 1 . .
loop_
    _atom_site_aniso_label
    _atom_site_aniso_U_11
    _atom_site_aniso_U_22
    _atom_site_aniso_U_33
    _atom_site_aniso_U_12
    _atom_site_aniso_U_13
    _atom_site_aniso_U_23
    C2 0.026(3) 0.017(2) 0.027(2) -0.0006(16) 0.003(2) 0.0016(16)
    C3 0.022(2) 0.034(3) 0.023(2) 0.012(2) 0.0013(18) 0.005(2)
    C4 0.015(2) 0.035(3) 0.018(2) -0.0014(18) -0.0022(15) -0.0022(18)
    C5 0.022(2) 0.029(2) 0.020(2) -0.0101(19) 0.0027(16) -0.0036(18)
    C6 0.030(2) 0.017(2) 0.022(2) -0.0091(18) 0.0006(17) -0.0029(17)
    C7 0.025(2) 0.021(2) 0.020(2) 0.0005(17) 0.0047(17) -0.0024(17)
    C8 0.0144(19) 0.025(2) 0.0151(19) 0.0012(18) 0.0005(15) -0.0010(17)
    C9 0.0149(19) 0.022(2) 0.0128(17) 0.0022(17) 0.0027(14) 0.0011(16)
    C10 0.022(2) 0.022(2) 0.014(2) -0.0064(17) 0.0038(16) -0.0040(17)
    C11 0.022(2) 0.029(2) 0.019(2) -0.0016(18) 0.0018(16) -0.0011(18)
    C12 0.022(2) 0.023(2) 0.030(2) -0.0029(18) -0.0053(18) -0.0038(19)
    C13 0.020(2) 0.026(2) 0.027(2) -0.0063(19) -0.0055(17) 0.0035(19)
    C14 0.017(2) 0.032(3) 0.022(2) -0.0001(18) 0.0041(17) 0.0014(18)
    I1 0.0187(2) 0.0219(2) 0.0232(2) 0.00115(10) -0.00448(14) 0.00111(10)
    I2 0.0264(2) 0.0248(2) 0.0209(2) -0.00137(10) 0.00150(15) -0.00241(10)
    I3 0.0143(2) 0.0245(2) 0.0163(2) 0.00172(9) -0.00029(13) 0.00112(9)
    I4 0.0240(2) 0.0216(2) 0.0232(2) 0.00220(10) -0.00198(14) 0.00159(10)
    N1 0.0137(17) 0.024(2) 0.0172(17) 0.0021(14) 0.0010(13) -0.0015(14)
    O1 0.0182(15) 0.0214(16) 0.0233(15) -0.0030(12) 0.0010(12) -0.0034(13)
_geom_special_details
;
All e.s.d.'s (except the e.s.d. in the dihedral angle between two l.s. planes)
are estimated using the full covariance matrix. The cell e.s.d.'s are taken
into account individually in the estimation of e.s.d.'s in distances, angles
and torsion angles; correlations between e.s.d.'s in cell parameters are only
used when they are defined by crystal symmetry. An approximate (isotropic)
treatment of cell e.s.d.'s is used for estimating e.s.d.'s involving l.s.
planes.
;
loop_
    _geom_bond_atom_site_label_1
    _geom_bond_atom_site_label_2
    _geom_bond_site_symmetry_2
    _geom_bond_distance
    _geom_bond_publ_flag
    C2 N1 . 1.343(6) ?
    C2 C3 . 1.370(8) ?
    C2 H2 . 0.95 ?
    C3 C4 . 1.375(7) ?
    C3 H3 . 0.95 ?
    C4 C10 . 1.415(7) ?
    C4 H4 . 0.95 ?
    C5 C6 . 1.372(7) ?
    C5 C10 . 1.423(6) ?
    C5 H5 . 0.95 ?
    C6 C7 . 1.419(7) ?
    C6 H6 . 0.95 ?
    C7 C8 . 1.352(6) ?
    C7 H7 . 0.95 ?
    C8 C9 . 1.413(6) ?
    C8 I1 . 2.104(4) ?
    C9 N1 . 1.364(6) ?
    C9 C10 . 1.401(7) ?
    C11 O1 . 1.436(5) ?
    C11 C12 . 1.519(6) ?
    C11 H11A . 0.99 ?
    C11 H11B . 0.99 ?
    C12 C13 . 1.547(6) ?
    C12 H12A . 0.99 ?
    C12 H12B . 0.99 ?
    C13 C14 . 1.527(6) ?
    C13 H13A . 0.99 ?
    C13 H13B . 0.99 ?
    C14 O1 . 1.440(5) ?
    C14 H14A . 0.99 ?
    C14 H14B . 0.99 ?
    I2 I3 . 2.9430(4) ?
    I3 I4 . 2.9011(4) ?
    N1 H1 . 0.88 ?
loop_
    _geom_angle_atom_site_label_1
    _geom_angle_atom_site_label_2
    _geom_angle_atom_site_label_3
    _geom_angle_site_symmetry_1
    _geom_angle_site_symmetry_3
    _geom_angle
    _geom_angle_publ_flag
    N1 C2 C3 . . 120.9(4) ?
    N1 C2 H2 . . 119.5 ?
    C3 C2 H2 . . 119.5 ?
    C2 C3 C4 . . 119.0(4) ?
    C2 C3 H3 . . 120.5 ?
    C4 C3 H3 . . 120.5 ?
    C3 C4 C10 . . 120.0(4) ?
    C3 C4 H4 . . 120.0 ?
    C10 C4 H4 . . 120.0 ?
    C6 C5 C10 . . 119.4(4) ?
    C6 C5 H5 . . 120.3 ?
    C10 C5 H5 . . 120.3 ?
    C5 C6 C7 . . 120.1(4) ?
    C5 C6 H6 . . 119.9 ?
    C7 C6 H6 . . 119.9 ?
    C8 C7 C6 . . 121.6(4) ?
    C8 C7 H7 . . 119.2 ?
    C6 C7 H7 . . 119.2 ?
    C7 C8 C9 . . 119.1(4) ?
    C7 C8 I1 . . 119.3(3) ?
    C9 C8 I1 . . 121.6(3) ?
    N1 C9 C10 . . 117.6(4) ?
    N1 C9 C8 . . 121.9(4) ?
    C10 C9 C8 . . 120.5(4) ?
    C9 C10 C4 . . 119.4(4) ?
    C9 C10 C5 . . 119.3(5) ?
    C4 C10 C5 . . 121.3(4) ?
    O1 C11 C12 . . 105.2(3) ?
    O1 C11 H11A . . 110.7 ?
    C12 C11 H11A . . 110.7 ?
    O1 C11 H11B . . 110.7 ?
    C12 C11 H11B . . 110.7 ?
    H11A C11 H11B . . 108.8 ?
    C11 C12 C13 . . 104.1(4) ?
    C11 C12 H12A . . 110.9 ?
    C13 C12 H12A . . 110.9 ?
    C11 C12 H12B . . 110.9 ?
    C13 C12 H12B . . 110.9 ?
    H12A C12 H12B . . 109.0 ?
    C14 C13 C12 . . 103.6(3) ?
    C14 C13 H13A . . 111.0 ?
    C12 C13 H13A . . 111.0 ?
    C14 C13 H13B . . 111.0 ?
    C12 C13 H13B . . 111.0 ?
    H13A C13 H13B . . 109.0 ?
    O1 C14 C13 . . 105.4(3) ?
    O1 C14 H14A . . 110.7 ?
    C13 C14 H14A . . 110.7 ?
    O1 C14 H14B . . 110.7 ?
    C13 C14 H14B . . 110.7 ?
    H14A C14 H14B . . 108.8 ?
    I4 I3 I2 . . 175.753(14) ?
    C2 N1 C9 . . 123.0(4) ?
    C2 N1 H1 . . 118.5 ?
    C9 N1 H1 . . 118.5 ?
    C11 O1 C14 . . 104.5(3) ?
loop_
    _geom_torsion_atom_site_label_1
    _geom_torsion_atom_site_label_2
    _geom_torsion_atom_site_label_3
    _geom_torsion_atom_site_label_4
    _geom_torsion_site_symmetry_1
    _geom_torsion_site_symmetry_2
    _geom_torsion_site_symmetry_3
    _geom_torsion_site_symmetry_4
    _geom_torsion
    _geom_torsion_publ_flag
    N1 C2 C3 C4 . . . . 0.5(7) ?
    C2 C3 C4 C10 . . . . -0.9(7) ?
    C10 C5 C6 C7 . . . . 1.1(7) ?
    C5 C6 C7 C8 . . . . -0.9(7) ?
    C6 C7 C8 C9 . . . . 0.3(6) ?
    C6 C7 C8 I1 . . . . -179.9(3) ?
    C7 C8 C9 N1 . . . . -179.8(4) ?
    I1 C8 C9 N1 . . . . 0.4(5) ?
    C7 C8 C9 C10 . . . . 0.0(6) ?
    I1 C8 C9 C10 . . . . -179.8(3) ?
    N1 C9 C10 C4 . . . . 2.2(6) ?
    C8 C9 C10 C4 . . . . -177.7(4) ?
    N1 C9 C10 C5 . . . . -180.0(4) ?
    C8 C9 C10 C5 . . . . 0.1(6) ?
    C3 C4 C10 C9 . . . . -0.4(7) ?
    C3 C4 C10 C5 . . . . -178.2(4) ?
    C6 C5 C10 C9 . . . . -0.7(6) ?
    C6 C5 C10 C4 . . . . 177.1(4) ?
    O1 C11 C12 C13 . . . . -25.5(4) ?
    C11 C12 C13 C14 . . . . 1.4(5) ?
    C12 C13 C14 O1 . . . . 23.0(4) ?
    C3 C2 N1 C9 . . . . 1.4(7) ?
    C10 C9 N1 C2 . . . . -2.7(6) ?
    C8 C9 N1 C2 . . . . 177.1(4) ?
    C12 C11 O1 C14 . . . . 41.1(4) ?
    C13 C14 O1 C11 . . . . -40.2(4) ?
loop_
    _geom_hbond_atom_site_label_D
    _geom_hbond_atom_site_label_H
    _geom_hbond_atom_site_label_A
    _geom_hbond_site_symmetry_A
    _geom_hbond_distance_DH
    _geom_hbond_distance_HA
    _geom_hbond_distance_DA
    _geom_hbond_angle_DHA
    N1 H1 I1 . 0.88 2.80 3.297(4) 117
    N1 H1 O1 1_556 0.88 1.94 2.690(5) 142
data_global
_journal_date_recd_electronic     2008-08-04
_journal_date_accepted     2008-09-29
_journal_name_full     'Acta Crystallographica, Section E'
_journal_year     2008
_journal_volume     64
_journal_issue     11
_journal_page_first     o2077
_journal_page_last     o2077
_journal_paper_category     QO
_journal_coeditor_code     CI2653
_publ_contact_author_name     'James D. Hoefelmeyer'
_publ_contact_author_address
;
Department of Chemistry
The University of South Dakota
414 E. Clark St.
Vermillion, SD 57069
;
_publ_contact_author_email     'jhoefelm@usd.edu'
_publ_contact_author_fax     '605-677-6397'
_publ_contact_author_phone     '605-677-6186'
_publ_section_title
;
8-Iodoquinolinium triiodide tetrahydrofuran solvate
;
loop_
    _publ_author_name
    _publ_author_footnote
    _publ_author_address
    'Son, Jung-Ho' .
;
Department of Chemistry
The University of South Dakota
414 E. Clark Street
Vermillion, SD 57069, USA
;
    'Hoefelmeyer, James D.' .
;
Department of Chemistry
The University of South Dakota
414 E. Clark Street
Vermillion, SD 57069, USA
;
