# Supplementary material for: 8-Iodo­quinolinium triiodide tetra­hydro­furan solvate
Source: Acta Crystallogr Sect E Struct Rep Online. 2008 Oct 4;64(Pt 11):o2077. doi: 10.1107/S1600536808031516 (PMC2959684; doi:10.1107/S1600536808031516)
Supplement: Supplementary file 2 [file e-64-o2077-Isup2.hkl]

#
# h,k,l, Fc-squared, Fo-squared, sigma(Fo-squared) and status flag
#
data_I
_shelx_title ' p21n-numerical in P2(1)/n'
_shelx_refln_list_code          4
_shelx_F_calc_maximum      782.54
_exptl_crystal_F_000      1280.00
_reflns_d_resolution_high  0.8299
 
loop_
 _symmetry_equiv_pos_as_xyz
 'x, y, z'
 '-x+1/2, y+1/2, -z+1/2'
 '-x, -y, -z'
 'x-1/2, -y-1/2, z-1/2'
 
_cell_length_a     7.8674
_cell_length_b    17.6510
_cell_length_c    13.1465
_cell_angle_alpha  90.000
_cell_angle_beta   90.343
_cell_angle_gamma  90.000
 
_shelx_F_squared_multiplier     1.000
 
loop_
 _refln_index_h
 _refln_index_k
 _refln_index_l
 _refln_F_squared_calc
 _refln_F_squared_meas
 _refln_F_squared_sigma
 _refln_observed_status
   2   0   0   168897.78   159124.92   5815.03 o
   4   0   0       18.34       49.71     10.61 o
   6   0   0     3952.48     4056.21    247.03 o
   8   0   0      596.31      662.74     97.09 o
   1   1   0    22520.88    23170.57    637.37 o
   2   1   0    76042.47    74648.56   1855.54 o
   3   1   0    21925.66    22084.05    549.48 o
   4   1   0    66164.90    65816.13   1492.87 o
   5   1   0    44074.08    43000.89    974.97 o
   6   1   0     8994.20     8673.66    281.24 o
   7   1   0     5239.82     4884.98    211.91 o
   8   1   0      260.52      279.68     28.62 o
   9   1   0       36.30       95.19     22.31 o
   0   2   0    13801.53    11188.00   1523.28 o
   1   2   0     4894.86     5114.82    199.71 o
   2   2   0    46563.34    47648.91   1069.08 o
   3   2   0    63251.93    60462.37   1657.53 o
   4   2   0    44600.22    44560.35   1012.91 o
   5   2   0    18944.86    18591.37    466.58 o
   6   2   0       11.40       97.17     21.99 o
   7   2   0        1.23       39.28     14.16 o
   8   2   0     7682.03     7521.25    288.67 o
   9   2   0     3005.41     2738.60    117.81 o
   1   3   0        4.63      122.12     21.68 o
   2   3   0     6605.84     6811.48    179.02 o
   3   3   0       25.34      146.74     23.40 o
   4   3   0       97.80      122.56      7.80 o
   5   3   0    18792.37    17820.98    408.92 o
   6   3   0       81.22      109.02     15.68 o
   7   3   0    57805.42    53648.36   2273.73 o
   8   3   0        0.76        1.11     13.90 o
   9   3   0    27954.77    26800.30   1189.51 o
   0   4   0    20789.03    18734.17   1064.73 o
   1   4   0    25611.13    25377.69   1091.65 o
   2   4   0    47100.14    47346.41   1647.33 o
   3   4   0    37281.79    37311.32    902.96 o
   4   4   0    28141.62    27516.75    585.09 o
   5   4   0    28746.10    28402.55    604.20 o
   6   4   0       25.59      213.48     67.74 o
   7   4   0     4009.30     4128.88    168.90 o
   8   4   0     8773.33     8156.93    298.86 o
   9   4   0     1527.12     1449.81     86.47 o
   1   5   0    47634.49    45861.41   1709.21 o
   2   5   0    28090.47    28035.22   1158.50 o
   3   5   0     5362.55     5464.16    204.01 o
   4   5   0    42613.66    42423.63   1049.17 o
   5   5   0    26849.47    26138.88    570.05 o
   6   5   0    21315.19    20425.06    613.06 o
   7   5   0     3652.56     3681.61    119.24 o
   8   5   0      940.32      875.77     41.50 o
   9   5   0      753.52      726.55     66.19 o
   0   6   0   419149.25   285175.59  21158.67 o
   1   6   0      650.30      729.35     34.78 o
   2   6   0   120926.90   112681.66   4333.28 o
   3   6   0     4063.93     4541.89    195.04 o
   4   6   0     1321.04     1432.11     33.12 o
   5   6   0       27.23       55.93      9.75 o
   6   6   0     5080.75     5031.80    176.36 o
   7   6   0      504.83      502.15     44.07 o
   8   6   0      294.55      298.71     32.00 o
   9   6   0      319.59      363.76     35.65 o
   1   7   0    26309.75    24993.80    670.94 o
   2   7   0    74681.74    72523.74   2902.19 o
   3   7   0    18519.46    19147.88    681.86 o
   4   7   0    33655.74    32452.86    760.27 o
   5   7   0    35592.06    33846.88    878.86 o
   6   7   0      608.43      655.74     27.91 o
   7   7   0     3616.75     3301.52    187.20 o
   8   7   0      802.12      859.33     56.64 o
   0   8   0     6431.97     6587.44    408.72 o
   1   8   0    17393.36    16119.95    665.45 o
   2   8   0    12377.10    12033.72    454.72 o
   3   8   0    63498.56    61590.79   2290.98 o
   4   8   0    17744.41    17662.88    433.75 o
   5   8   0    12958.74    12185.93    317.49 o
   6   8   0      298.24      300.75     22.39 o
   7   8   0      300.23      360.46     25.80 o
   8   8   0     3959.95     3827.28    222.84 o
   1   9   0     4427.77     4206.04    104.16 o
   2   9   0     7419.06     7141.99    224.83 o
   3   9   0      184.10      232.87     24.52 o
   4   9   0       91.58      113.98     10.76 o
   5   9   0     6881.79     6537.07    182.26 o
   6   9   0     3485.27     3445.85    223.75 o
   7   9   0    48974.89    45729.39   2870.54 o
   8   9   0      716.49      753.99     69.76 o
   0  10   0    12001.21    11355.39    671.60 o
   1  10   0     1443.94     1326.02     48.86 o
   2  10   0    12685.76    12218.02    541.61 o
   3  10   0    14875.51    14898.24    670.79 o
   4  10   0     6704.53     6661.37    295.91 o
   5  10   0    24933.20    24308.31    910.52 o
   6  10   0       62.67       88.32     20.11 o
   7  10   0     6410.49     6177.68    398.88 o
   8  10   0     1804.48     1768.60    142.86 o
   1  11   0    13632.68    13050.95    394.85 o
   2  11   0     2653.65     2640.16    112.71 o
   3  11   0     3893.47     4007.48    191.35 o
   4  11   0    19125.85    18576.92    784.66 o
   5  11   0     8073.02     7627.96    335.71 o
   6  11   0     7081.55     6831.37    435.91 o
   7  11   0     2033.65     2120.77    149.04 o
   8  11   0      542.51      620.68     57.48 o
   0  12   0   133937.31   116606.94   3062.24 o
   1  12   0     1808.03     1671.53     35.22 o
   2  12   0    59466.73    57979.89   2232.46 o
   3  12   0     2673.72     2697.80     89.65 o
   4  12   0        8.30       40.64      9.87 o
   5  12   0     1288.69     1237.27     69.64 o
   6  12   0     1655.15     1591.95     84.56 o
   7  12   0      178.79      147.34     22.81 o
   1  13   0    11124.69    10159.43    172.29 o
   2  13   0    41800.12    39598.19   1413.52 o
   3  13   0     6005.36     5900.06    263.47 o
   4  13   0    16094.05    15934.53    678.40 o
   5  13   0    14320.67    13870.63    534.35 o
   6  13   0      257.81      288.55     27.24 o
   7  13   0     2977.13     2886.63    200.54 o
   0  14   0    10999.57     9762.18    121.27 o
   1  14   0    24281.45    21942.55    350.95 o
   2  14   0    12456.93    11908.79    323.65 o
   3  14   0    34497.71    32926.84   1174.55 o
   4  14   0     8355.75     8350.46    354.98 o
   5  14   0     3291.52     3433.90    175.47 o
   6  14   0       17.43       43.58     18.04 o
   7  14   0     1314.85     1244.84     80.19 o
   1  15   0      631.12      622.20     25.05 o
   2  15   0     3948.29     3770.87    102.62 o
   3  15   0        0.78       59.36     27.84 o
   4  15   0      288.54      302.87     25.01 o
   5  15   0    10425.55    10019.97    292.19 o
   6  15   0     5053.17     5083.32    485.24 o
   0  16   0     5457.64     5115.15    112.11 o
   1  16   0        7.46       56.14     12.51 o
   2  16   0     4398.27     4223.45    125.60 o
   3  16   0     1592.27     1667.08     71.97 o
   4  16   0      622.40      639.71     42.33 o
   5  16   0    12500.32    11893.05    599.19 o
   6  16   0      701.31      693.04     42.91 o
   1  17   0      737.44      693.74     39.88 o
   2  17   0     1038.04     1017.92     34.69 o
   3  17   0      529.03      589.17     37.70 o
   4  17   0     5763.36     5765.78    156.79 o
   5  17   0     2247.92     2139.54     62.53 o
   0  18   0    46460.23    45805.73    483.86 o
   1  18   0     2218.15     2063.70     46.85 o
   2  18   0    17486.27    17234.53    310.57 o
   3  18   0     1059.44     1050.09     44.05 o
   4  18   0      560.47      642.35     33.33 o
   5  18   0      411.97      482.34     38.74 o
   1  19   0     1078.53     1146.05     37.92 o
   2  19   0    15095.47    15059.28    386.12 o
   3  19   0      723.47      801.22     41.24 o
   4  19   0     7084.06     7089.55    164.60 o
   0  20   0     4404.53     4290.86    122.57 o
   1  20   0     7233.80     7034.25    109.79 o
   2  20   0     3508.20     3580.11    143.94 o
   3  20   0    14531.88    14197.98    499.65 o
   1  21   0     1230.93     1088.85     42.19 o
  -9   0   1     3195.74     3051.73    126.16 o
  -7   0   1     9682.65     9618.90    584.86 o
  -5   0   1    21766.45    20697.96    641.18 o
  -3   0   1    97089.75    95826.07   2633.02 o
  -1   0   1      553.93      903.11    114.10 o
   1   0   1    23675.60    23586.68   1590.04 o
   3   0   1     3831.85     3414.20     52.78 o
   5   0   1    10378.31    10192.09    478.62 o
   7   0   1     6621.13     6727.18    620.39 o
   9   0   1     2383.29     2319.83    219.41 o
  -9   1   1     3844.34     3690.22    142.20 o
  -8   1   1       88.14      109.42     17.88 o
  -7   1   1      166.86      186.14     16.80 o
  -6   1   1      502.49      538.02     35.96 o
  -5   1   1    15925.36    15757.14    481.95 o
  -4   1   1    14727.54    15060.66    231.52 o
  -3   1   1    82810.84    80667.59   1673.07 o
  -2   1   1    25295.05    26775.33    511.49 o
  -1   1   1    45756.23    45183.48    808.99 o
   0   1   1     9260.13     9214.40    352.68 o
   1   1   1    41631.63    40033.00   2638.82 o
   2   1   1    89623.77    86733.84   3309.43 o
   3   1   1     2438.12     2390.19     73.49 o
   4   1   1      623.17      669.87     23.73 o
   5   1   1     5976.23     6039.47    183.08 o
   6   1   1     6036.23     5673.86    229.09 o
   7   1   1     5724.59     5743.58    212.03 o
   8   1   1      799.85      753.77     39.19 o
   9   1   1     1168.72     1118.63     62.71 o
  -9   2   1        8.69       87.13     43.68 o
  -8   2   1    24817.87    23879.05   1022.71 o
  -7   2   1    23694.91    22365.96    810.35 o
  -6   2   1    16614.69    16651.57    622.52 o
  -5   2   1    31438.68    30732.54    767.96 o
  -4   2   1      130.79      202.60     11.40 o
  -3   2   1      317.90      370.63     12.08 o
  -2   2   1     2702.53     2564.97     75.36 o
  -1   2   1     8441.06     8874.51    301.27 o
   0   2   1      830.45      853.21     30.03 o
   1   2   1    16902.88    17144.67    750.69 o
   2   2   1     8896.34     8833.16    279.59 o
   3   2   1    12654.29    12510.87    349.06 o
   4   2   1    27813.67    27867.31    756.13 o
   5   2   1     1955.82     1830.62     61.59 o
   6   2   1     1784.99     1799.57     61.00 o
   7   2   1     4973.55     4754.45    202.82 o
   8   2   1       90.45      125.06     29.45 o
   9   2   1       31.02       24.69     20.20 o
  -9   3   1      206.91      195.75     37.51 o
  -8   3   1     2692.90     2834.92    107.52 o
  -7   3   1      128.28      165.65     18.81 o
  -6   3   1    63054.97    60638.94   2089.66 o
  -5   3   1       89.70      209.34     25.27 o
  -4   3   1    13579.35    14022.31    245.00 o
  -3   3   1      447.19      535.83     13.99 o
  -2   3   1    49313.88    49236.71   1184.66 o
  -1   3   1     2388.84     2525.15     97.34 o
   0   3   1    34922.09    30608.15    768.03 o
   1   3   1     2241.76     2229.02    103.43 o
   2   3   1      506.53      638.17     16.64 o
   3   3   1      349.12      344.76     13.58 o
   4   3   1     3836.50     3985.60    113.24 o
   5   3   1     1773.90     1758.32     55.75 o
   6   3   1    16564.32    16616.89    747.50 o
   7   3   1      255.41      266.37     26.79 o
   8   3   1     8756.23     8580.27    519.07 o
   9   3   1      589.03      600.27     39.91 o
  -9   4   1        6.28       11.09     18.19 o
  -8   4   1    32463.86    31415.32   1479.80 o
  -7   4   1    17677.82    16917.71    575.96 o
  -6   4   1     9737.16     9643.02    312.90 o
  -5   4   1    23760.55    23348.63    559.70 o
  -4   4   1      973.14     1037.70     26.03 o
  -3   4   1     5868.35     5853.30    130.79 o
  -2   4   1     3331.85     3354.90    148.56 o
  -1   4   1    28331.98    28466.35   1274.54 o
   0   4   1    15987.62    14531.17    256.24 o
   1   4   1     1103.18     1235.33     23.32 o
   2   4   1    16967.96    16980.53    645.26 o
   3   4   1    13149.31    13183.12    407.78 o
   4   4   1     4349.29     4246.90    126.43 o
   5   4   1      689.70      769.10     22.08 o
   6   4   1     4099.09     3987.90    151.40 o
   7   4   1     2636.13     2497.87    125.27 o
   8   4   1     1781.37     1886.01     92.95 o
   9   4   1      402.73      447.24     60.17 o
  -9   5   1     7919.83     7768.49    372.79 o
  -8   5   1      102.92      121.51     19.14 o
  -7   5   1       16.84      163.16     71.77 o
  -6   5   1      402.50      372.44     19.03 o
  -5   5   1    28539.18    28115.63    620.11 o
  -4   5   1     4407.36     4481.11    120.23 o
  -3   5   1    92936.06    88205.06   2608.84 o
  -2   5   1    16880.01    17412.44    658.37 o
  -1   5   1    57341.01    55575.95   2054.15 o
   0   5   1     8532.52     7505.65    237.02 o
   1   5   1    13069.29    13260.17    361.48 o
   2   5   1    61528.29    60578.60   2307.14 o
   3   5   1     9461.96     9688.71    271.13 o
   4   5   1     2973.79     2875.65     69.63 o
   5   5   1    10319.79    10173.75    287.21 o
   6   5   1     3494.11     3478.83    199.67 o
   7   5   1     5263.61     4868.32    288.59 o
   8   5   1      597.44      735.30     82.42 o
   9   5   1     1020.58      893.53     50.83 o
  -9   6   1     3181.63     2974.15    117.50 o
  -8   6   1     1026.69     1005.84     48.03 o
  -7   6   1     5997.91     5687.82    278.17 o
  -6   6   1      196.84      269.97     22.47 o
  -5   6   1    32242.79    31556.47    668.43 o
  -4   6   1     6617.24     6536.70    139.57 o
  -3   6   1    45286.41    45071.63   1577.96 o
  -2   6   1      186.56      250.56     25.59 o
  -1   6   1     5446.82     5745.93    189.29 o
   0   6   1    10521.06     9248.93    251.22 o
   1   6   1    22161.61    20774.27    563.60 o
   2   6   1      367.36      547.65     22.96 o
   3   6   1     9960.12    10356.25    334.73 o
   4   6   1     1181.94     1285.18     38.14 o
   5   6   1    12302.92    11573.65    267.04 o
   6   6   1      402.21      352.45     23.04 o
   7   6   1     1449.74     1606.93    120.10 o
   8   6   1      296.95      312.79     25.71 o
   9   6   1     2542.59     2444.45    112.80 o
  -8   7   1      166.74      203.75     24.00 o
  -7   7   1       93.48      146.72     30.31 o
  -6   7   1       47.36       58.03     10.77 o
  -5   7   1     4400.98     4346.36    171.88 o
  -4   7   1     7595.26     7584.49    174.37 o
  -3   7   1    49721.68    49037.36   1835.51 o
  -2   7   1     5539.91     5840.02    296.00 o
  -1   7   1    95162.94    86681.18   2915.59 o
   0   7   1     7889.84     6630.40    174.41 o
   1   7   1    59493.45    55038.19   1581.38 o
   2   7   1    34653.31    34407.63   1277.58 o
   3   7   1    10145.78    10308.51    412.05 o
   4   7   1        2.86       55.70     11.87 o
   5   7   1     2710.73     2639.72     87.39 o
   6   7   1     5637.29     5231.36    274.43 o
   7   7   1     9455.55     8890.06    467.63 o
   8   7   1      118.02      197.63     31.86 o
  -8   8   1    11404.05    10887.51    674.94 o
  -7   8   1    13293.07    12453.26    601.05 o
  -6   8   1     9593.83     9518.27    296.00 o
  -5   8   1    22474.16    21924.23    524.15 o
  -4   8   1     1769.13     1729.62     51.14 o
  -3   8   1       41.46      107.96     13.00 o
  -2   8   1      824.74      695.67     31.63 o
  -1   8   1      666.52      707.50     34.28 o
   0   8   1      953.63      922.21     38.30 o
   1   8   1    18196.78    17619.87    570.78 o
   2   8   1    18644.99    17727.00    649.33 o
   3   8   1     3078.39     2969.88    119.34 o
   4   8   1    38343.17    37142.27    982.42 o
   5   8   1     3610.40     3517.20    119.65 o
   6   8   1     2333.40     2202.22    114.98 o
   7   8   1     5095.05     4886.82    191.36 o
   8   8   1      206.87      216.72     26.43 o
  -8   9   1     3707.17     3813.23    201.21 o
  -7   9   1      158.79      216.12     25.43 o
  -6   9   1    24887.21    23989.34   1539.70 o
  -5   9   1      102.97      112.29     13.16 o
  -4   9   1     5931.16     5913.48    196.00 o
  -3   9   1      636.62      745.88     24.37 o
  -2   9   1    20118.05    19779.01    632.71 o
  -1   9   1     5314.85     5249.53    159.38 o
   0   9   1    29438.78    27229.94    724.90 o
   1   9   1      245.40      355.73     21.33 o
   2   9   1      482.39      481.21     25.14 o
   3   9   1     7730.77     7598.53    284.19 o
   4   9   1     1835.76     2040.99     72.65 o
   5   9   1     7775.44     7481.50    247.13 o
   6   9   1     8191.93     8010.23    528.40 o
   7   9   1      773.61      840.57     74.20 o
   8   9   1     3073.31     3043.01    178.62 o
  -8  10   1    22306.71    21908.78   1448.66 o
  -7  10   1    13906.37    13481.84   1011.99 o
  -6  10   1     7513.99     7341.51    547.25 o
  -5  10   1    20777.22    20443.57    664.18 o
  -4  10   1     5271.26     5271.77    207.64 o
  -3  10   1      823.28      976.74     72.00 o
  -2  10   1      656.37      698.51     36.64 o
  -1  10   1    12821.79    12198.64    411.06 o
   0  10   1    12474.92    11585.92    322.91 o
   1  10   1      747.77      818.13     24.59 o
   2  10   1     8882.19     8768.44    303.69 o
   3  10   1     4979.00     5019.97    191.08 o
   4  10   1      961.19     1092.61     46.51 o
   5  10   1       59.53       89.12     12.85 o
   6  10   1     1242.61     1270.96     92.63 o
   7  10   1      339.07      371.36     32.08 o
   8  10   1     7220.71     6781.01    436.41 o
  -8  11   1        1.80       36.17     18.80 o
  -7  11   1     1677.51     1669.96    112.27 o
  -6  11   1       78.43      104.44     19.41 o
  -5  11   1    25500.54    24957.00    711.21 o
  -4  11   1     3142.86     3242.62    154.82 o
  -3  11   1    64282.65    61852.28   2799.97 o
  -2  11   1     7686.60     8050.21    260.36 o
  -1  11   1    12561.56    12385.83    337.81 o
   0  11   1     3702.92     3692.73    117.40 o
   1  11   1     3004.21     3006.66     58.46 o
   2  11   1    16539.17    15757.38    496.07 o
   3  11   1     7826.53     8007.21    305.52 o
   4  11   1     7199.52     7132.70    297.89 o
   5  11   1     9036.43     8544.71    309.91 o
   6  11   1      143.15      171.65     25.81 o
   7  11   1     2711.62     2621.86    176.20 o
   8  11   1     1111.77      984.71     47.22 o
  -7  12   1     7157.25     6738.63    394.45 o
  -6  12   1     1570.09     1624.17    107.84 o
  -5  12   1    20177.86    20089.79    647.97 o
  -4  12   1     6696.60     6653.74    244.61 o
  -3  12   1    23624.96    23677.22    878.95 o
  -2  12   1       37.02       91.60     11.80 o
  -1  12   1     4699.81     4874.08    128.76 o
   0  12   1    15353.26    13769.81    204.99 o
   1  12   1     5562.16     5151.32    138.85 o
   2  12   1     3145.87     2984.67    141.46 o
   3  12   1     1800.55     1808.22     60.22 o
   4  12   1     1791.83     1834.73     82.82 o
   5  12   1     5321.29     5171.74    210.07 o
   6  12   1      257.36      247.87     25.55 o
   7  12   1     1075.58     1115.88     49.25 o
  -7  13   1        4.31       25.44     18.10 o
  -6  13   1       57.37      101.25     25.65 o
  -5  13   1       12.39       62.61     12.68 o
  -4  13   1      548.66      579.82     27.16 o
  -3  13   1    11599.77    11075.88    488.95 o
  -2  13   1       49.55      107.75     26.74 o
  -1  13   1    55427.25    50739.47   1097.45 o
   0  13   1    10856.11    10064.65    124.70 o
   1  13   1    26619.62    24108.13    283.99 o
   2  13   1     9544.97     9371.43    355.95 o
   3  13   1     1077.54     1189.50     49.55 o
   4  13   1      102.61      148.61     14.15 o
   5  13   1      396.98      401.25     24.53 o
   6  13   1     2584.80     2579.02    137.45 o
   7  13   1     5810.62     5579.87    260.06 o
  -7  14   1     3603.75     3375.53    234.83 o
  -6  14   1     2989.70     2921.65    189.90 o
  -5  14   1     8997.72     8484.91    319.59 o
  -4  14   1     1922.14     1977.49     91.91 o
  -3  14   1      488.55      524.61     40.75 o
  -2  14   1     2878.31     2795.15    113.74 o
  -1  14   1      212.74      309.90     37.94 o
   0  14   1     1238.85     1169.09     31.74 o
   1  14   1     4311.40     4000.49     99.60 o
   2  14   1     8826.75     8491.07    223.27 o
   3  14   1      517.39      575.71     40.28 o
   4  14   1    22583.29    21198.43    787.94 o
   5  14   1     1374.49     1406.47     61.11 o
   6  14   1     2696.97     2706.42    271.50 o
   7  14   1     1751.04     1625.33    124.31 o
  -6  15   1    10135.47    10369.48    826.68 o
  -5  15   1      727.27      765.56     50.35 o
  -4  15   1     3040.24     3029.25    146.41 o
  -3  15   1      101.29      120.50     21.32 o
  -2  15   1     9422.69     9088.68    315.31 o
  -1  15   1     2934.45     2665.08     77.68 o
   0  15   1     5328.09     5062.46     59.72 o
   1  15   1      868.83      835.70     28.62 o
   2  15   1     6135.25     5735.20    114.68 o
   3  15   1    10321.67     9642.05    353.74 o
   4  15   1     1395.85     1291.36     64.17 o
   5  15   1     3083.00     2914.73    117.40 o
   6  15   1     3377.17     3300.78    292.39 o
  -6  16   1     2339.45     2453.01    217.48 o
  -5  16   1     7175.96     7054.04    297.54 o
  -4  16   1     2601.80     2641.75    119.80 o
  -3  16   1       10.82       49.68     23.11 o
  -2  16   1      885.77      856.06     29.75 o
  -1  16   1     3928.09     3770.19     57.79 o
   0  16   1     5132.98     4926.94     73.52 o
   1  16   1       74.57      102.59     17.26 o
   2  16   1     1220.77     1268.91     35.38 o
   3  16   1     1420.96     1522.09     61.08 o
   4  16   1      210.29      204.51     20.72 o
   5  16   1      949.44     1002.59     58.13 o
   6  16   1      342.96      402.97     38.93 o
  -5  17   1    13435.10    12693.22    539.89 o
  -4  17   1     2482.47     2247.19     96.71 o
  -3  17   1    27696.81    27353.88    903.48 o
  -2  17   1     1449.03     1584.12     52.24 o
  -1  17   1     4011.07     3947.43     63.29 o
   0  17   1       15.52       62.15     13.19 o
   1  17   1      113.94      198.63     26.66 o
   2  17   1     4732.81     4374.78    108.84 o
   3  17   1     4865.12     4432.57    116.44 o
   4  17   1     2048.67     2124.08     54.10 o
   5  17   1     5597.80     5751.60    244.27 o
  -5  18   1     7228.87     7011.45    286.23 o
  -4  18   1     5864.40     5748.35    238.31 o
  -3  18   1     4712.99     4904.82    204.88 o
  -2  18   1        6.93        8.51     13.94 o
  -1  18   1      137.69      183.96     29.06 o
   0  18   1     8374.11     8073.56     99.04 o
   1  18   1      846.85      958.13     33.60 o
   2  18   1     3247.64     3293.05    100.20 o
   3  18   1       95.96      148.26     19.83 o
   4  18   1      646.47      670.52     33.99 o
   5  18   1      729.19      802.52     63.48 o
  -4  19   1       69.50       78.77     19.93 o
  -3  19   1     4085.90     4122.16    127.31 o
  -2  19   1     1082.28     1072.28     43.26 o
  -1  19   1    21835.90    21427.30    389.09 o
   0  19   1     4305.09     4481.52     89.74 o
   1  19   1    17302.76    16353.44    313.38 o
   2  19   1     2103.87     2176.58     84.69 o
   3  19   1       55.51       52.61     17.60 o
   4  19   1      181.18      183.32     23.78 o
  -3  20   1     1901.18     1918.98     78.47 o
  -2  20   1      876.95      974.97     65.46 o
  -1  20   1      408.64      555.77     29.06 o
   0  20   1      739.14      728.06     35.17 o
   1  20   1       60.24       95.49     29.02 o
   2  20   1     3797.04     3967.08     96.59 o
   3  20   1      117.01      109.14     22.96 o
  -1  21   1      737.64      833.72     37.62 o
   0  21   1     1909.15     2030.69     54.51 o
   1  21   1        4.99       12.07     14.36 o
  -8   0   2     6395.42     6133.73    274.10 o
  -6   0   2     1471.01     1527.83     86.02 o
  -4   0   2     6597.07     6596.00    407.94 o
  -2   0   2    24219.88    25344.62    891.56 o
   0   0   2    31700.64    30427.59    659.52 o
   2   0   2   126229.29   108397.64   6090.24 o
   4   0   2    19291.52    17892.29    796.02 o
   6   0   2    19553.87    18301.22   1227.72 o
   8   0   2     3372.98     3222.36    342.29 o
  -9   1   2      326.07      314.74     31.03 o
  -8   1   2     5094.45     4824.03    183.61 o
  -7   1   2      219.67      197.66     17.17 o
  -6   1   2     4565.13     4433.68    166.87 o
  -5   1   2    16535.56    16642.63    461.69 o
  -4   1   2     3515.20     3440.70    101.56 o
  -3   1   2    21895.35    22206.04    538.10 o
  -2   1   2    43664.63    44804.08    776.52 o
  -1   1   2     6645.31     7220.31    102.20 o
   0   1   2    31537.01    30545.08    858.60 o
   1   1   2    14758.46    15510.81    911.06 o
   2   1   2    47417.60    45377.84   2228.43 o
   3   1   2      798.58      794.31     24.62 o
   4   1   2     1293.39     1281.19     51.40 o
   5   1   2     1595.02     1503.05     46.71 o
   6   1   2     5539.38     5367.30    303.93 o
   7   1   2      744.69      671.30     34.89 o
   8   1   2     5903.82     5613.34    275.21 o
   9   1   2      466.74      516.88     37.69 o
  -9   2   2      254.72      256.80     29.30 o
  -8   2   2     2371.76     2288.24     97.06 o
  -7   2   2      427.37      453.21     38.27 o
  -6   2   2     3752.05     3749.59     95.26 o
  -5   2   2     6452.18     6172.72    158.31 o
  -4   2   2    25644.65    26023.91    622.47 o
  -3   2   2     3593.90     3457.67     48.88 o
  -2   2   2      319.72      485.51     26.39 o
  -1   2   2     5186.76     5493.78    142.52 o
   0   2   2     7805.43     7767.46    253.64 o
   1   2   2     2564.94     2903.44    154.05 o
   2   2   2    25036.48    24606.52   1046.29 o
   3   2   2     5304.73     5404.00    202.70 o
   4   2   2    73590.16    69936.56   2183.57 o
   5   2   2    34516.70    34484.15   1106.91 o
   6   2   2     6343.61     6199.80    344.62 o
   7   2   2    37869.38    37329.86   2293.20 o
   8   2   2     4591.28     4601.43    280.59 o
   9   2   2    13724.22    13670.17    724.92 o
  -9   3   2    13645.67    13331.24    582.73 o
  -8   3   2        8.86       44.23     17.15 o
  -7   3   2     6286.33     5998.73    167.89 o
  -6   3   2     1574.62     1618.00     70.98 o
  -5   3   2     1039.82     1037.97     40.97 o
  -4   3   2        7.43       74.90     19.34 o
  -3   3   2     3903.06     3714.22     84.68 o
  -2   3   2      453.93      525.61     10.22 o
  -1   3   2    85502.04    79947.02   3251.82 o
   0   3   2     1915.02     1813.81     60.78 o
   1   3   2    11346.47    11235.26    548.60 o
   2   3   2        3.87      133.74     31.97 o
   3   3   2    58604.75    58470.61   2143.82 o
   4   3   2      658.53      758.63     29.39 o
   5   3   2    30828.93    29920.51    905.10 o
   6   3   2      906.69      967.74     32.16 o
   7   3   2    12244.69    11802.88    637.35 o
   8   3   2       48.61       86.64     26.13 o
   9   3   2    25599.37    25528.60   1588.23 o
  -9   4   2        9.24       23.16     16.04 o
  -8   4   2     1106.72     1110.06     48.14 o
  -7   4   2        2.33       41.67     21.56 o
  -6   4   2     3760.02     3806.30    125.35 o
  -5   4   2     1837.06     1833.05     36.25 o
  -4   4   2    15951.47    15699.86    361.99 o
  -3   4   2     7139.16     6656.38    187.48 o
  -2   4   2     1487.51     1446.97     39.12 o
  -1   4   2     3537.84     3758.45    160.06 o
   0   4   2    25614.95    23519.90    602.75 o
   1   4   2     9719.53     8828.21    365.93 o
   2   4   2    10410.03    10873.01    483.17 o
   3   4   2     3152.26     3414.96    104.75 o
   4   4   2    77636.68    73381.54   2298.36 o
   5   4   2    42205.29    41229.10   1255.01 o
   6   4   2     3839.55     3931.34    239.32 o
   7   4   2    43382.34    41535.99   2348.48 o
   8   4   2     3498.10     3450.68    230.87 o
   9   4   2    10016.95    10205.40    656.83 o
  -9   5   2        0.22       31.18     16.29 o
  -8   5   2     8741.83     8140.50    319.93 o
  -7   5   2        1.98       10.80     10.24 o
  -6   5   2     5891.21     5909.42    152.91 o
  -5   5   2    20260.85    20012.56    598.73 o
  -4   5   2     4737.51     4857.63    122.22 o
  -3   5   2    21981.74    21859.88    790.84 o
  -2   5   2    11387.77    12226.68    491.14 o
  -1   5   2     7210.36     7369.34    311.14 o
   0   5   2    66088.84    58287.93   1781.75 o
   1   5   2     8621.19     7808.41    308.49 o
   2   5   2    86285.59    81285.64   3316.86 o
   3   5   2     1845.95     1887.76     57.51 o
   4   5   2     2558.53     2696.58     82.72 o
   5   5   2     1547.94     1563.53     55.61 o
   6   5   2     6812.65     6691.00    337.46 o
   7   5   2       15.47      164.42     58.46 o
   8   5   2     7669.75     7301.66    321.45 o
   9   5   2      297.08      369.71     33.99 o
  -9   6   2       63.95       68.14     18.54 o
  -8   6   2     3648.24     3670.55    165.13 o
  -7   6   2     1852.08     1706.37     54.04 o
  -6   6   2     2692.83     2804.91     95.59 o
  -5   6   2      100.26      124.23     13.66 o
  -4   6   2     2599.18     2681.38     57.60 o
  -3   6   2     4558.99     4418.82    158.29 o
  -2   6   2     4513.33     5053.20    203.14 o
  -1   6   2     3992.56     4126.44    132.62 o
   0   6   2    70282.32    62950.16   1432.73 o
   1   6   2     3273.26     3057.37     99.26 o
   2   6   2    48129.39    47014.74   1926.83 o
   3   6   2     2606.21     2560.30    118.10 o
   4   6   2    26322.26    25228.25    746.22 o
   5   6   2       40.60       54.87      8.37 o
   6   6   2    13446.46    12964.33    724.75 o
   7   6   2     1867.02     1758.03     95.28 o
   8   6   2     1838.39     1745.66     80.76 o
   9   6   2      105.28      106.50     28.19 o
  -8   7   2     4419.26     4273.55    237.97 o
  -7   7   2      261.19      238.12     20.02 o
  -6   7   2     3716.51     3598.83    111.85 o
  -5   7   2     7122.13     7413.19    274.26 o
  -4   7   2    14025.33    13910.22    384.65 o
  -3   7   2    14600.50    14707.94    521.80 o
  -2   7   2    50208.75    51182.57   1991.57 o
  -1   7   2      242.54      342.11     16.16 o
   0   7   2    42664.88    37845.82    869.53 o
   1   7   2     2581.45     2400.17     88.92 o
   2   7   2     8323.18     8115.69    297.42 o
   3   7   2      180.65      207.98     13.29 o
   4   7   2      514.86      539.36     21.47 o
   5   7   2      176.03      232.14     14.22 o
   6   7   2      856.43      931.88     53.23 o
   7   7   2      720.33      665.95     40.38 o
   8   7   2     3423.50     3320.03    200.79 o
  -8   8   2     3304.61     3053.65    145.51 o
  -7   8   2     3026.85     2939.83    158.17 o
  -6   8   2     2405.28     2399.14     82.30 o
  -5   8   2    12282.02    12205.47    360.51 o
  -4   8   2    15981.32    15422.25    461.15 o
  -3   8   2       76.51      129.10     19.92 o
  -2   8   2     4829.29     5213.73    193.95 o
  -1   8   2     1603.88     1608.25     71.34 o
   0   8   2      372.73      411.08     12.93 o
   1   8   2     2148.41     2287.83     61.93 o
   2   8   2    17107.65    16851.60    584.24 o
   3   8   2     4837.16     4763.69    214.45 o
   4   8   2    36877.77    35135.31   1103.76 o
   5   8   2    14719.99    14296.59    550.61 o
   6   8   2     3623.21     3445.48    155.63 o
   7   8   2    17640.27    17080.41    831.70 o
   8   8   2     4257.67     4093.37    304.66 o
  -8   9   2      277.70      288.91     38.80 o
  -7   9   2     2626.21     2592.93    121.72 o
  -6   9   2     8171.95     8013.31    346.88 o
  -5   9   2      441.58      578.35     33.33 o
  -4   9   2     1151.73     1198.78     36.22 o
  -3   9   2     4341.35     4345.77    208.63 o
  -2   9   2     1604.30     1652.80     64.17 o
  -1   9   2    47063.07    44705.15   1156.70 o
   0   9   2      559.17      675.78     19.26 o
   1   9   2     8640.06     7898.36    237.13 o
   2   9   2     2763.50     2774.15     72.17 o
   3   9   2    32310.30    32146.17   1171.02 o
   4   9   2      682.03      795.48     31.37 o
   5   9   2     9949.39     9717.76    326.95 o
   6   9   2     2353.57     2340.39     93.22 o
   7   9   2     3671.64     3397.23    232.14 o
   8   9   2        3.83       30.67     18.18 o
  -8  10   2      102.89      119.56     48.61 o
  -7  10   2      936.53     1013.25     94.56 o
  -6  10   2     2965.19     3024.99    128.80 o
  -5  10   2      651.78      699.99     26.25 o
  -4  10   2     8270.53     8368.01    350.73 o
  -3  10   2     8804.67     8805.40    392.23 o
  -2  10   2     1759.93     1756.20     89.47 o
  -1  10   2     1778.61     1704.93     46.13 o
   0  10   2    10325.75     9599.62    255.75 o
   1  10   2     6215.75     5562.09    158.24 o
   2  10   2    10056.64     9835.27    320.48 o
   3  10   2       11.10      149.28     38.12 o
   4  10   2    40195.75    38262.70   1308.17 o
   5  10   2    39036.27    37293.43   1479.31 o
   6  10   2     5628.89     5485.58    294.70 o
   7  10   2    30208.87    29141.13   1735.97 o
   8  10   2     1504.73     1374.16    101.66 o
  -8  11   2     5007.14     5287.25    329.50 o
  -7  11   2      346.45      398.86     45.78 o
  -6  11   2     8492.23     8444.02    540.09 o
  -5  11   2    11365.71    11175.57    369.07 o
  -4  11   2      156.08      225.18     24.97 o
  -3  11   2     6250.22     6233.29    241.65 o
  -2  11   2      440.72      513.65     19.59 o
  -1  11   2     1470.30     1606.55     50.49 o
   0  11   2    29167.89    27352.30    776.77 o
   1  11   2     6733.13     6749.47    196.76 o
   2  11   2    50943.44    46347.36   1549.62 o
   3  11   2      223.30      266.06     16.86 o
   4  11   2     2768.49     2631.38     90.29 o
   5  11   2      729.62      801.94     28.13 o
   6  11   2    15931.41    15256.08    690.63 o
   7  11   2       11.49       28.20     19.22 o
   8  11   2     4682.34     4397.53    358.50 o
  -7  12   2     1068.39     1045.30     75.37 o
  -6  12   2     1583.46     1638.83     91.79 o
  -5  12   2      199.56      184.43     17.17 o
  -4  12   2       80.47      155.63     27.68 o
  -3  12   2    10295.05     9979.17    357.04 o
  -2  12   2     2158.49     2091.53     57.30 o
  -1  12   2     3518.36     3388.49     95.47 o
   0  12   2    32645.44    29888.42    523.66 o
   1  12   2     9095.83     8481.73    177.12 o
   2  12   2    25860.74    24243.02    842.73 o
   3  12   2     7013.14     6891.88    284.98 o
   4  12   2    20775.22    19530.44    712.55 o
   5  12   2       77.27       94.55     13.59 o
   6  12   2     9301.74     8630.49    465.83 o
   7  12   2     1338.97     1425.57    111.64 o
  -7  13   2      445.99      442.99     33.19 o
  -6  13   2      190.37      238.75     22.62 o
  -5  13   2     2497.26     2558.30    123.72 o
  -4  13   2     9841.99     9834.95    408.13 o
  -3  13   2     9032.71     9169.93    386.23 o
  -2  13   2    30067.98    28980.92   1094.33 o
  -1  13   2     2169.01     2062.25     45.29 o
   0  13   2    15299.32    13913.63    208.68 o
   1  13   2      261.76      270.13     21.10 o
   2  13   2      391.23      359.09     20.14 o
   3  13   2        2.91       51.63     21.42 o
   4  13   2      110.84      144.90     17.03 o
   5  13   2        5.28       54.56     16.96 o
   6  13   2       10.31       70.92     29.94 o
   7  13   2      326.85      331.45     30.21 o
  -7  14   2     3600.23     3360.78     97.12 o
  -6  14   2      363.60      400.98     44.65 o
  -5  14   2     7629.24     8126.11    337.14 o
  -4  14   2     3300.84     3331.40    137.60 o
  -3  14   2      199.00      254.41     33.43 o
  -2  14   2     2831.97     2648.15     78.96 o
  -1  14   2      614.62      649.62     41.95 o
   0  14   2     1301.34     1280.27     33.69 o
   1  14   2        4.25      108.42     43.58 o
   2  14   2     8235.79     7795.69    274.03 o
   3  14   2     3709.51     3483.69    134.89 o
   4  14   2    12884.54    12340.46    470.69 o
   5  14   2     2075.06     2083.38     78.26 o
   6  14   2      645.60      682.43     37.16 o
   7  14   2     6357.86     6344.51    399.21 o
  -6  15   2     4927.71     4555.51    398.24 o
  -5  15   2      302.10      298.94     31.83 o
  -4  15   2     1603.98     1649.51     71.59 o
  -3  15   2     6721.22     6535.60    188.51 o
  -2  15   2     3246.52     3015.95    132.13 o
  -1  15   2     9245.24     8617.91    255.60 o
   0  15   2       86.82       74.59     12.18 o
   1  15   2     3317.75     3184.04     54.59 o
   2  15   2     2056.47     1929.05     64.44 o
   3  15   2     6585.46     6300.75    217.19 o
   4  15   2      802.42      865.47     52.12 o
   5  15   2     4622.12     4680.83    221.10 o
   6  15   2     2459.54     2536.04    127.00 o
  -6  16   2     2495.59     2449.43    207.89 o
  -5  16   2      119.88      112.19     25.79 o
  -4  16   2     1503.23     1591.42     78.95 o
  -3  16   2     4169.31     4171.79    194.77 o
  -2  16   2     1351.33     1318.47     37.02 o
  -1  16   2     1326.51     1321.32     40.12 o
   0  16   2     1399.98     1446.93     41.68 o
   1  16   2     4720.11     4426.47     74.03 o
   2  16   2     3729.26     3485.11     73.72 o
   3  16   2        0.15       10.69     11.11 o
   4  16   2    11590.80    11151.64    344.93 o
   5  16   2    17237.63    16934.73    609.06 o
   6  16   2     2411.01     2569.32    114.64 o
  -5  17   2     1644.03     1575.58     60.81 o
  -4  17   2       60.85       63.88     15.50 o
  -3  17   2     1567.59     1504.90     92.15 o
  -2  17   2      181.87      207.38     20.30 o
  -1  17   2     1240.05     1244.47     40.56 o
   0  17   2    14488.40    13682.58    251.56 o
   1  17   2     2128.83     2057.12     61.64 o
   2  17   2    31099.68    29796.14    800.72 o
   3  17   2      102.17      101.92     19.56 o
   4  17   2      693.09      820.80     40.55 o
   5  17   2      178.94      237.59     27.94 o
  -4  18   2       10.53       34.33     15.72 o
  -3  18   2     9207.61     8797.80    400.36 o
  -2  18   2      839.62      767.12     35.73 o
  -1  18   2     2354.72     2217.76     77.40 o
   0  18   2     4191.82     4036.14    117.71 o
   1  18   2     5209.72     5297.48    100.46 o
   2  18   2    10279.61    10137.79    190.02 o
   3  18   2     7145.46     6765.83    210.82 o
   4  18   2    11270.47    10763.00    260.17 o
  -4  19   2     4663.12     4650.72    268.87 o
  -3  19   2     3489.80     3535.81    158.53 o
  -2  19   2    19032.32    18375.04    483.23 o
  -1  19   2     3656.64     3694.86    105.09 o
   0  19   2     4769.57     4886.26    103.12 o
   1  19   2      665.26      765.95     69.03 o
   2  19   2       68.19       77.33     18.93 o
   3  19   2        0.71       39.22     16.63 o
   4  19   2       27.27       34.21     16.63 o
  -3  20   2       15.61       93.31     24.42 o
  -2  20   2     1075.73     1124.79     43.06 o
  -1  20   2      637.76      619.46     33.61 o
   0  20   2     2073.44     2067.69     63.38 o
   1  20   2      398.89      387.65     28.10 o
   2  20   2     3500.33     3495.49     98.72 o
   0  21   2        6.56       23.71     16.50 o
  -9   0   3        6.70       24.10     25.53 o
  -7   0   3     3366.93     3503.60    225.64 o
  -5   0   3    33035.73    33794.25   1515.32 o
  -3   0   3   306397.84   292022.84   5575.65 o
  -1   0   3   612376.56   447081.03  14494.26 o
   1   0   3     5020.89     5527.65    453.83 o
   3   0   3    17084.61    16732.10   1314.97 o
   5   0   3      150.80      182.69     15.80 o
   7   0   3      585.42      578.12     47.63 o
   9   0   3       57.29      106.27     34.36 o
  -9   1   3       11.03       59.17     34.66 o
  -8   1   3    11745.64    11142.05    366.04 o
  -7   1   3     7194.91     6927.05    228.82 o
  -6   1   3    15514.36    14718.30    436.58 o
  -5   1   3    25894.63    26388.93    578.53 o
  -4   1   3      446.54      457.60     17.35 o
  -3   1   3     1417.38     1501.30     49.24 o
  -2   1   3    47147.85    46241.41    613.94 o
  -1   1   3    69348.80    66832.90   1357.74 o
   0   1   3        0.26       71.26     12.38 o
   1   1   3   153492.50   139716.73   7737.95 o
   2   1   3    66357.41    61355.48   3362.42 o
   3   1   3    73642.10    69843.10   3272.01 o
   4   1   3    27991.23    26339.85   1099.28 o
   5   1   3     2572.59     2616.87    207.24 o
   6   1   3      785.09      814.28     46.60 o
   7   1   3     2432.51     2493.69    150.59 o
   8   1   3     1191.87     1220.72     62.86 o
   9   1   3     3221.06     3193.59    171.65 o
  -9   2   3     1150.20     1248.48     53.76 o
  -8   2   3     4833.77     4641.41    137.90 o
  -7   2   3     7491.54     7141.26    144.36 o
  -6   2   3    26581.10    25310.83    720.61 o
  -5   2   3    24262.71    23992.61    627.35 o
  -4   2   3    43556.33    43528.12    924.50 o
  -3   2   3     4230.19     4432.22     96.56 o
  -2   2   3     1182.51     1281.95     38.36 o
  -1   2   3    40635.08    40636.64   1135.22 o
   0   2   3    29202.57    27619.91    839.53 o
   1   2   3    88930.05    82171.30   3757.71 o
   2   2   3    33763.23    32651.75   2054.23 o
   3   2   3    11095.46    10645.62    541.09 o
   4   2   3     3568.59     3487.97    133.98 o
   5   2   3    18791.31    18679.87    745.78 o
   6   2   3     6300.28     6344.51    309.80 o
   7   2   3     4580.35     4508.51    290.25 o
   8   2   3    10906.54    10024.08    635.29 o
   9   2   3     3777.39     3753.98    249.87 o
  -9   3   3      129.15      124.43     21.28 o
  -8   3   3     9836.03     9325.11    344.50 o
  -7   3   3       76.60      147.55     40.31 o
  -6   3   3      623.13      582.50     23.52 o
  -5   3   3     1612.52     1762.04     57.89 o
  -4   3   3       22.08      116.35     21.07 o
  -3   3   3       45.55       95.51      7.00 o
  -2   3   3      128.94      258.43     40.50 o
  -1   3   3     2303.68     2504.19    116.17 o
   0   3   3     4840.18     4514.22    143.12 o
   1   3   3     3995.44     3827.99    153.16 o
   2   3   3     6677.67     6841.31    346.59 o
   3   3   3     1095.87     1228.29     56.13 o
   4   3   3    97123.88    90496.66   3402.37 o
   5   3   3       56.74       93.00      9.23 o
   6   3   3   112057.43   105433.24   4791.93 o
   7   3   3       56.21       80.02     19.05 o
   8   3   3    11177.29    10866.12    635.61 o
   9   3   3       61.83      113.04     41.34 o
  -9   4   3      912.50      782.86     37.82 o
  -8   4   3     8504.41     8216.57    256.41 o
  -7   4   3     6078.56     5765.18    148.81 o
  -6   4   3    24146.96    23806.41    664.31 o
  -5   4   3    18695.73    18758.18    490.87 o
  -4   4   3    17933.36    17385.77    399.99 o
  -3   4   3     7053.81     7040.18    136.68 o
  -2   4   3     2256.49     2381.54     61.51 o
  -1   4   3    20317.15    20622.05    886.35 o
   0   4   3    34050.48    32482.61    826.04 o
   1   4   3    76831.60    70885.59   2994.72 o
   2   4   3    44387.19    43763.83   2315.02 o
   3   4   3     1169.87     1108.48     48.37 o
   4   4   3    10450.03    10278.56    402.79 o
   5   4   3    18094.30    17414.40    719.52 o
   6   4   3     1060.13     1120.40     51.07 o
   7   4   3     5069.27     5028.55    303.55 o
   8   4   3    14410.86    13518.01    693.41 o
   9   4   3     2352.87     2478.89    120.19 o
  -9   5   3      100.54      100.66     20.55 o
  -8   5   3     4869.64     4752.42    205.74 o
  -7   5   3    13300.14    12714.42    398.80 o
  -6   5   3     9473.95     9118.41    308.60 o
  -5   5   3     7876.26     7976.54    241.84 o
  -4   5   3     7633.10     7484.09    222.25 o
  -3   5   3      637.54      709.56     28.90 o
  -2   5   3    41651.40    42004.55   1647.88 o
  -1   5   3    12112.30    12311.33    491.42 o
   0   5   3       15.37       75.33     13.03 o
   1   5   3    94494.33    83823.25   2643.47 o
   2   5   3    43331.43    43937.05   2161.95 o
   3   5   3    72114.79    69041.63   2720.75 o
   4   5   3    23031.00    22609.56    972.29 o
   5   5   3     6854.35     6603.43    290.04 o
   6   5   3     1410.39     1429.53     50.03 o
   7   5   3     7200.82     7154.57    416.46 o
   8   5   3     4231.93     4010.20    165.16 o
   9   5   3     4688.06     4711.73    240.37 o
  -8   6   3      118.57      147.03     18.77 o
  -7   6   3     2525.56     2586.16     78.23 o
  -6   6   3      199.36      291.01     23.59 o
  -5   6   3    11369.86    11429.17    388.57 o
  -4   6   3      329.77      426.26     22.49 o
  -3   6   3   215229.34   191536.36   8646.81 o
  -2   6   3      668.11      783.63     37.74 o
  -1   6   3   240822.55   204179.98   6912.32 o
   0   6   3     2134.78     2095.93     33.84 o
   1   6   3     8222.17     7832.23    300.57 o
   2   6   3     3167.96     3658.87    163.49 o
   3   6   3    11326.95    11756.99    553.48 o
   4   6   3     1106.26     1056.62     43.05 o
   5   6   3     1627.20     1657.93     67.58 o
   6   6   3      934.37      945.16     38.43 o
   7   6   3      727.92      806.52     71.62 o
   8   6   3     1233.37     1231.56     66.64 o
  -8   7   3     8282.51     7772.65    371.57 o
  -7   7   3     3890.37     3774.22    148.79 o
  -6   7   3    15208.12    14742.72    526.49 o
  -5   7   3    27643.06    27905.46   1023.42 o
  -4   7   3      254.96      281.12     23.01 o
  -3   7   3    10180.20    10451.11    434.13 o
  -2   7   3    39596.61    40011.68   1771.39 o
  -1   7   3    47422.89    45615.91   1362.65 o
   0   7   3       13.31       65.48      9.07 o
   1   7   3   103939.80    89469.19   2805.61 o
   2   7   3    53532.75    51887.43   1872.61 o
   3   7   3    14841.63    15014.25    656.22 o
   4   7   3    22307.04    20815.80    850.33 o
   5   7   3      526.12      547.96     23.13 o
   6   7   3      879.00      831.65     46.35 o
   7   7   3     1192.50     1216.68     70.55 o
   8   7   3      516.52      539.92     35.34 o
  -8   8   3     1063.15      999.92     70.25 o
  -7   8   3     2458.86     2476.79    125.79 o
  -6   8   3    26595.84    25580.30   1001.27 o
  -5   8   3    10687.02    10975.24    401.52 o
  -4   8   3    36491.36    34873.14   1241.42 o
  -3   8   3     4127.00     4124.71    159.46 o
  -2   8   3       44.02      152.94     24.45 o
  -1   8   3    15411.95    15749.01    446.90 o
   0   8   3    46791.79    41346.13   1044.18 o
   1   8   3    21220.76    19075.10    685.11 o
   2   8   3    35620.18    33838.08   1017.35 o
   3   8   3     5017.73     5242.16    213.11 o
   4   8   3        7.63       47.18      8.70 o
   5   8   3    11035.25    10458.59    415.00 o
   6   8   3     6399.20     6231.42    296.50 o
   7   8   3     4164.74     4077.87    240.80 o
   8   8   3     4300.52     3908.50    230.08 o
  -8   9   3    10275.13     9697.07    580.68 o
  -7   9   3      824.35      833.09     43.98 o
  -6   9   3      257.60      318.88     42.57 o
  -5   9   3     4786.58     4877.81    213.89 o
  -4   9   3      338.48      315.85     14.61 o
  -3   9   3      850.17      810.19     39.32 o
  -2   9   3      744.65      729.57     27.78 o
  -1   9   3     3976.63     3638.43    122.62 o
   0   9   3     6912.19     6579.73    156.99 o
   1   9   3     2905.53     2591.51     81.69 o
   2   9   3     4919.30     4992.70    144.20 o
   3   9   3     4439.88     4513.24    153.93 o
   4   9   3    66784.45    62531.35   2281.13 o
   5   9   3     1466.44     1438.58     62.04 o
   6   9   3    72173.30    68514.80   2986.02 o
   7   9   3      161.99      195.62     32.94 o
   8   9   3     7723.14     7763.76    581.08 o
  -8  10   3    10014.34     9786.37    688.34 o
  -7  10   3     1275.15     1301.06    110.35 o
  -6  10   3    11117.83    11122.23    484.37 o
  -5  10   3     4197.16     4115.43    209.09 o
  -4  10   3     4647.77     4547.49    184.43 o
  -3  10   3     5862.79     5781.38    291.30 o
  -2  10   3      412.83      471.14     54.92 o
  -1  10   3    17375.23    16177.26    534.31 o
   0  10   3     2877.94     2635.08     67.43 o
   1  10   3    21230.37    19660.02    530.32 o
   2  10   3    31080.34    30190.41    934.27 o
   3  10   3     1275.03     1380.89     57.61 o
   4  10   3    18047.91    17346.60    599.15 o
   5  10   3     4736.01     4482.27    213.99 o
   6  10   3      683.65      751.00     34.18 o
   7  10   3      945.09      934.58     76.17 o
   8  10   3     8691.21     8716.98    671.36 o
  -7  11   3     3737.11     3818.29    293.42 o
  -6  11   3     3610.04     3538.87    158.33 o
  -5  11   3     1998.78     2074.76     86.07 o
  -4  11   3     2709.18     2667.63    110.67 o
  -3  11   3      216.51      311.42     32.75 o
  -2  11   3    17514.41    16801.99    557.69 o
  -1  11   3     2560.13     2488.73     66.45 o
   0  11   3       91.36      158.57     19.24 o
   1  11   3    23322.45    22099.28    520.68 o
   2  11   3    19259.31    18880.54    539.00 o
   3  11   3    41378.43    38333.47   1422.32 o
   4  11   3     3654.86     3630.30    176.22 o
   5  11   3     3717.23     3464.33    144.33 o
   6  11   3     2490.04     2553.35    152.87 o
   7  11   3     7589.35     7491.39    554.22 o
  -7  12   3      372.09      352.27     30.77 o
  -6  12   3      119.12      148.79     18.89 o
  -5  12   3     8112.83     8132.93    378.37 o
  -4  12   3     2833.62     2811.93    145.07 o
  -3  12   3    87997.90    84748.26   3804.69 o
  -2  12   3      531.54      639.45     29.30 o
  -1  12   3    91635.18    85226.52   2630.30 o
   0  12   3     4500.56     4362.29    130.10 o
   1  12   3     9037.39     8659.35    175.07 o
   2  12   3       75.93      112.13     15.98 o
   3  12   3     3422.13     3393.92    127.30 o
   4  12   3     2846.30     2633.39     93.01 o
   5  12   3      956.24      913.92     37.05 o
   6  12   3     1037.52     1040.92     74.25 o
   7  12   3       37.25       70.82     19.84 o
  -7  13   3     2139.57     2039.46     88.43 o
  -6  13   3     7635.49     7226.54    420.68 o
  -5  13   3    12955.79    13146.53    613.66 o
  -4  13   3      704.51      754.90     45.69 o
  -3  13   3     2768.18     2587.22    119.79 o
  -2  13   3    11870.90    11177.21    424.54 o
  -1  13   3    27801.85    25353.27    713.20 o
   0  13   3       48.54       80.76     12.28 o
   1  13   3    60274.39    54533.40    684.91 o
   2  13   3    20824.37    19743.79    537.59 o
   3  13   3     6075.97     5816.91    222.02 o
   4  13   3    12408.56    11975.20    396.85 o
   5  13   3       28.47       99.79     62.52 o
   6  13   3     1392.43     1365.01     78.90 o
   7  13   3      148.20      160.29     26.48 o
  -6  14   3    16193.88    15415.99    698.44 o
  -5  14   3     7510.09     7729.16    429.44 o
  -4  14   3    26156.92    24862.17   1117.21 o
  -3  14   3     8185.06     7546.90    344.50 o
  -2  14   3      349.12      370.86     24.28 o
  -1  14   3     7702.63     6844.38    225.25 o
   0  14   3    40540.70    35856.45    722.11 o
   1  14   3     9836.22     9438.26    121.13 o
   2  14   3    11180.10    10594.83    237.48 o
   3  14   3     1321.70     1362.65     52.89 o
   4  14   3     1185.68     1227.90     38.64 o
   5  14   3     2705.96     2623.67    112.76 o
   6  14   3     3125.44     3122.58    134.28 o
  -6  15   3      785.67      813.24     49.33 o
  -5  15   3     3561.91     3646.10    337.58 o
  -4  15   3      132.74      182.38     24.60 o
  -3  15   3     2209.02     2186.58     93.81 o
  -2  15   3     1931.25     1771.06     71.13 o
  -1  15   3     3163.32     3007.69    132.81 o
   0  15   3      321.92      337.43     23.74 o
   1  15   3      737.28      780.30     31.93 o
   2  15   3     2441.36     2447.12     84.41 o
   3  15   3     2217.79     2139.31     67.46 o
   4  15   3    33543.87    31774.00   1244.46 o
   5  15   3     3969.75     3733.81    148.85 o
   6  15   3    24783.27    24787.83   1246.49 o
  -5  16   3      810.01      833.35     68.42 o
  -4  16   3      147.11      225.56     25.50 o
  -3  16   3     3253.51     3137.09    172.30 o
  -2  16   3     2388.78     2107.16     82.14 o
  -1  16   3     5621.62     5417.79    155.96 o
   0  16   3       49.13       94.04     32.55 o
   1  16   3     3353.60     3332.45     62.26 o
   2  16   3     9197.86     8466.60    201.89 o
   3  16   3       13.32       35.71     15.27 o
   4  16   3    11122.95    10396.18    395.87 o
   5  16   3     2979.74     2897.15    151.86 o
  -5  17   3      287.97      317.42     38.19 o
  -4  17   3      244.39      270.87     25.55 o
  -3  17   3       65.71       64.88     16.69 o
  -2  17   3     1915.29     1845.34     52.98 o
  -1  17   3      185.34      267.13     29.90 o
   0  17   3      153.34      176.67     19.03 o
   1  17   3    10163.85     9648.58    107.26 o
   2  17   3     2867.39     2802.77     68.18 o
   3  17   3    15858.06    15566.16    425.96 o
   4  17   3     2343.55     2096.84     88.20 o
   5  17   3     2142.02     2136.00     63.38 o
  -4  18   3     1354.76     1291.74     77.43 o
  -3  18   3    25076.44    24385.85    846.41 o
  -2  18   3      508.72      521.03     32.29 o
  -1  18   3    28818.92    27454.37    649.55 o
   0  18   3     4550.34     4175.00    112.16 o
   1  18   3     3405.05     3528.53     69.30 o
   2  18   3      523.23      551.93     40.82 o
   3  18   3      771.27      778.63     40.97 o
   4  18   3     1199.15     1163.90     48.20 o
  -3  19   3     1064.49     1101.17     77.21 o
  -2  19   3     2289.45     2323.19    102.84 o
  -1  19   3    11587.35    11448.29    223.51 o
   0  19   3      102.58      146.47     25.95 o
   1  19   3    19203.25    19003.92    382.93 o
   2  19   3     2293.98     2589.75     68.13 o
   3  19   3     2287.21     2408.80     66.76 o
  -2  20   3       19.34      129.99     61.16 o
  -1  20   3     3834.84     3518.90     80.03 o
   0  20   3    14041.49    13599.41    274.25 o
   1  20   3     2405.74     2450.09     76.64 o
   2  20   3     3124.37     3171.49     78.18 o
  -8   0   4     7455.89     7327.33    484.58 o
  -6   0   4    26535.16    25707.60   1222.58 o
  -4   0   4    13036.23    12841.18    432.61 o
  -2   0   4    15188.95    14352.42    357.55 o
   0   0   4    82113.41    71302.63   2165.80 o
   2   0   4     1494.64     1877.72    174.02 o
   4   0   4    17955.23    16136.30   1329.65 o
   6   0   4        2.68       91.28     38.06 o
   8   0   4     9145.19     8939.08    928.12 o
  -9   1   4       26.49       67.22     16.37 o
  -8   1   4     1109.93     1204.54     77.22 o
  -7   1   4     1707.83     1715.53     53.15 o
  -6   1   4    26969.02    26096.60    810.77 o
  -5   1   4    21960.48    22364.11    557.19 o
  -4   1   4    80102.52    78841.30   1999.84 o
  -3   1   4      183.69      292.52     31.11 o
  -2   1   4    27401.64    26680.46    520.03 o
  -1   1   4    94248.47    86367.54   1656.61 o
   0   1   4    30404.31    29928.81    634.54 o
   1   1   4    27234.96    28297.05   1374.97 o
   2   1   4      838.71     1038.56     58.96 o
   3   1   4    17070.40    16891.17    821.20 o
   4   1   4     6412.87     6293.85    310.83 o
   5   1   4     4664.41     4527.50    202.05 o
   6   1   4     6470.61     6360.79    240.73 o
   7   1   4     6355.51     6189.58    388.11 o
   8   1   4      657.48      614.96     38.32 o
   9   1   4     3003.91     2962.01    197.94 o
  -9   2   4     8263.04     8169.54    346.90 o
  -8   2   4    14646.67    13663.33    466.65 o
  -7   2   4     1252.09     1277.30     50.01 o
  -6   2   4      711.86      800.79     43.17 o
  -5   2   4     3951.05     4040.34    105.65 o
  -4   2   4     5601.96     5531.29    139.44 o
  -3   2   4     7501.40     7771.26    128.70 o
  -2   2   4     1334.69     1441.38     23.07 o
  -1   2   4    17528.66    17838.96    410.23 o
   0   2   4    12049.63    11920.85    320.84 o
   1   2   4    43087.18    43454.41   2068.97 o
   2   2   4     1322.21     1389.70     67.20 o
   3   2   4    42016.68    41935.90   2462.88 o
   4   2   4    11155.62    10813.75    573.40 o
   5   2   4     4818.63     4776.11    205.99 o
   6   2   4      110.79      160.97     31.44 o
   7   2   4     1848.79     1935.77    115.28 o
   8   2   4     2638.52     2618.78     81.87 o
   9   2   4     6351.22     6172.98    433.56 o
  -9   3   4    18803.09    19031.60    894.62 o
  -8   3   4      235.20      353.29     47.11 o
  -7   3   4    28622.96    28190.51    812.23 o
  -6   3   4        1.08        6.68     14.29 o
  -5   3   4      407.02      461.60     19.42 o
  -4   3   4        3.80      161.85     39.13 o
  -3   3   4    26819.46    26483.06    564.95 o
  -2   3   4      295.68      345.56     18.81 o
  -1   3   4     2687.04     2674.31     92.30 o
   0   3   4      363.50      381.01     12.84 o
   1   3   4      466.98      567.60     23.74 o
   2   3   4      224.76      233.82     15.24 o
   3   3   4    18033.17    17831.53   1005.57 o
   4   3   4      116.71      162.28     12.98 o
   5   3   4     3212.41     3362.70    181.97 o
   6   3   4     1775.42     1755.28     73.75 o
   7   3   4        1.57       26.59     17.81 o
   8   3   4      366.90      417.77     52.51 o
   9   3   4       91.45       62.28     20.83 o
  -9   4   4    11336.41    11318.17    489.54 o
  -8   4   4    10811.37    10394.53    316.26 o
  -7   4   4       49.68      105.36     24.69 o
  -6   4   4      380.83      415.85     33.20 o
  -5   4   4     4347.99     4441.14    114.56 o
  -4   4   4    14446.23    14756.31    340.81 o
  -3   4   4      115.70      382.46     59.48 o
  -2   4   4     1905.32     1974.04     67.83 o
  -1   4   4    11177.82    11762.82    530.09 o
   0   4   4     3967.81     3850.83    133.23 o
   1   4   4    21542.78    21280.17    824.05 o
   2   4   4      640.71      731.69     33.84 o
   3   4   4    16226.49    16208.07    848.85 o
   4   4   4     4491.20     4681.94    224.49 o
   5   4   4    14882.83    14467.20    636.06 o
   6   4   4      463.20      504.22     24.30 o
   7   4   4     3765.04     3932.81    263.33 o
   8   4   4     2012.89     2106.89    164.05 o
  -8   5   4     2911.94     2887.96     92.64 o
  -7   5   4     2662.47     2640.05     79.64 o
  -6   5   4    38297.70    36359.67   1093.03 o
  -5   5   4    14541.21    14433.11    414.16 o
  -4   5   4    56812.02    57310.50   1434.71 o
  -3   5   4      342.45      421.84     17.88 o
  -2   5   4    29551.95    29937.29   1076.16 o
  -1   5   4    34718.16    34557.24   1287.46 o
   0   5   4    10341.51    10163.31    266.49 o
   1   5   4    21758.32    21485.07    724.40 o
   2   5   4     8059.86     8684.11    383.22 o
   3   5   4     6291.61     6429.81    320.79 o
   4   5   4     7123.10     6826.88    318.56 o
   5   5   4     2973.46     2885.09    109.42 o
   6   5   4     2486.86     2471.69    155.12 o
   7   5   4     7026.38     6719.73    320.50 o
   8   5   4     1433.57     1403.35     68.72 o
  -8   6   4     4220.80     4252.93    127.81 o
  -7   6   4     1252.32     1389.63     45.84 o
  -6   6   4    23870.16    23326.08    821.17 o
  -5   6   4     1748.02     1799.40     58.11 o
  -4   6   4     6111.92     6207.21    198.60 o
  -3   6   4     5036.49     5353.03    176.93 o
  -2   6   4    31802.05    31865.12   1174.85 o
  -1   6   4     3018.92     2956.04     46.87 o
   0   6   4    64904.41    60658.22   1499.87 o
   1   6   4     2685.55     2935.40     95.73 o
   2   6   4     1269.09     1516.63     56.34 o
   3   6   4      746.31      790.66     40.23 o
   4   6   4    15549.81    15159.77    746.82 o
   5   6   4     1194.46     1268.27     48.76 o
   6   6   4      729.38      697.20     35.09 o
   7   6   4        9.57       15.61     14.17 o
   8   6   4     6334.75     6131.17    371.96 o
  -8   7   4      917.74      808.06     60.67 o
  -7   7   4     1287.39     1391.18     96.66 o
  -6   7   4    14740.24    14351.84    440.77 o
  -5   7   4    12483.85    12358.81    402.36 o
  -4   7   4    70729.30    70126.41   2357.09 o
  -3   7   4      125.14      128.85      9.62 o
  -2   7   4    64863.59    64194.04   2542.15 o
  -1   7   4    32645.79    30535.54    752.96 o
   0   7   4    13096.09    12763.90    255.74 o
   1   7   4     8504.34     8433.51    239.95 o
   2   7   4     1203.48     1349.48     42.71 o
   3   7   4    13225.04    12559.64    523.38 o
   4   7   4     3028.49     2870.79    130.70 o
   5   7   4     5631.86     5117.30    198.51 o
   6   7   4     9911.62     9455.99    339.96 o
   7   7   4     3665.72     3675.59    151.02 o
   8   7   4      602.60      625.49     52.84 o
  -8   8   4     8691.25     8818.34    625.16 o
  -7   8   4     3890.30     3771.73    212.61 o
  -6   8   4     1168.25     1146.14     48.35 o
  -5   8   4     1099.76     1186.69     57.89 o
  -4   8   4     5026.53     5125.34    207.02 o
  -3   8   4     5905.23     5776.31    242.08 o
  -2   8   4       17.32      101.65     19.68 o
  -1   8   4     4507.63     4372.69    134.48 o
   0   8   4     4944.04     4736.36    117.04 o
   1   8   4    51977.27    46909.03   1262.67 o
   2   8   4     4852.19     4877.27    140.57 o
   3   8   4    36338.29    35137.10   1437.80 o
   4   8   4    14310.38    13696.84    573.80 o
   5   8   4       11.55       45.16     11.74 o
   6   8   4       19.42       36.08     11.20 o
   7   8   4      296.81      344.65     28.54 o
   8   8   4     1221.22     1223.02     92.48 o
  -8   9   4      456.74      584.52     37.53 o
  -7   9   4    16619.37    16269.93    701.80 o
  -6   9   4       18.49       71.08     16.21 o
  -5   9   4       19.45      201.46     59.53 o
  -4   9   4      499.43      536.42     31.86 o
  -3   9   4    10048.55     9698.61    462.62 o
  -2   9   4     1896.28     1968.54     71.03 o
  -1   9   4     4024.27     3875.08    103.30 o
   0   9   4     6141.61     5840.96    131.24 o
   1   9   4      753.72      733.47     24.88 o
   2   9   4    10082.89     9386.43    260.56 o
   3   9   4     3268.88     3433.63    131.92 o
   4   9   4      581.83      585.77     33.90 o
   5   9   4     3107.69     3070.06    132.93 o
   6   9   4     3945.90     3801.23    127.22 o
   7   9   4       13.63      150.55     61.99 o
   8   9   4      483.32      512.80     52.60 o
  -8  10   4     9234.70     8564.80    427.96 o
  -7  10   4        2.03       45.30     15.50 o
  -6  10   4      801.26      816.60     32.71 o
  -5  10   4     5096.02     5170.58    238.62 o
  -4  10   4     7910.34     7789.97    433.99 o
  -3  10   4     1774.73     1860.05     54.99 o
  -2  10   4     3378.91     3330.26    104.98 o
  -1  10   4     9356.64     8625.82    269.72 o
   0  10   4      274.12      366.37     15.67 o
   1  10   4     3870.65     3808.33     86.04 o
   2  10   4       88.14      223.48     26.66 o
   3  10   4     9464.19     9562.64    326.15 o
   4  10   4     1409.90     1428.05     64.77 o
   5  10   4    11347.41    10780.87    381.40 o
   6  10   4      783.54      741.64     43.78 o
   7  10   4    10173.48     9816.76    784.93 o
   8  10   4      396.70      464.27     45.46 o
  -7  11   4     2436.28     2269.79    104.74 o
  -6  11   4    31004.05    28806.09    968.84 o
  -5  11   4     5252.11     5289.83    282.36 o
  -4  11   4    33088.42    32695.17   1735.91 o
  -3  11   4       73.03      113.50     12.19 o
  -2  11   4     5581.78     5524.08    189.34 o
  -1  11   4    16775.18    15749.48    555.88 o
   0  11   4     4846.31     4735.68    125.70 o
   1  11   4     9944.01     9493.52    245.72 o
   2  11   4     9795.67     9758.33    287.77 o
   3  11   4      287.20      362.74     36.87 o
   4  11   4     1040.27     1005.90     56.73 o
   5  11   4      396.17      464.98     23.66 o
   6  11   4      748.72      747.52     60.41 o
   7  11   4     1878.13     1753.32    129.05 o
  -7  12   4     2081.22     1997.75     71.97 o
  -6  12   4    12498.17    11846.36    375.07 o
  -5  12   4      704.51      674.95     35.75 o
  -4  12   4     4893.70     4876.62    213.61 o
  -3  12   4     5962.56     5693.74    236.15 o
  -2  12   4    10632.26    10180.78    441.81 o
  -1  12   4     5978.26     5710.45    265.02 o
   0  12   4    17822.91    17226.58    576.57 o
   1  12   4     1306.77     1238.86     40.23 o
   2  12   4       25.56      141.65     37.16 o
   3  12   4     2420.87     2435.75     89.88 o
   4  12   4     5750.73     5433.27    208.68 o
   5  12   4      129.00      140.13     15.23 o
   6  12   4      245.98      259.80     28.72 o
   7  12   4       36.30       18.11     18.69 o
  -7  13   4     1309.20     1242.25     68.35 o
  -6  13   4     2761.80     2835.40    204.91 o
  -5  13   4     1250.65     1287.68     71.50 o
  -4  13   4    32637.99    30690.38   1574.61 o
  -3  13   4     1409.63     1398.77     76.29 o
  -2  13   4    51247.36    49267.18   2105.84 o
  -1  13   4    10122.08     9973.69    353.77 o
   0  13   4     4388.87     3937.08    197.63 o
   1  13   4     2246.97     2242.67     48.45 o
   2  13   4      153.42      202.36     22.80 o
   3  13   4     6665.37     6307.53    288.04 o
   4  13   4     4112.96     3759.58    135.55 o
   5  13   4     2072.02     2059.28    140.77 o
   6  13   4     8512.84     8364.79    638.01 o
   7  13   4     1037.15      990.85     96.50 o
  -6  14   4     2425.63     2278.59     76.95 o
  -5  14   4      468.96      554.33     36.90 o
  -4  14   4      419.26      462.62     30.64 o
  -3  14   4     4835.32     4623.32    227.90 o
  -2  14   4      804.11      799.75     53.86 o
  -1  14   4      896.38      939.59     38.24 o
   0  14   4     1930.38     1765.02     54.18 o
   1  14   4    36133.87    33516.85    499.74 o
   2  14   4     2419.50     2251.41     93.58 o
   3  14   4    20101.76    18381.51    640.20 o
   4  14   4     3683.44     3483.42    143.62 o
   5  14   4       78.29      215.88     97.16 o
   6  14   4      125.42      141.79     25.95 o
  -6  15   4      762.22      736.86     47.06 o
  -5  15   4      204.40      282.33     70.73 o
  -4  15   4     1769.18     1863.14    123.29 o
  -3  15   4     9463.71     8879.72    366.32 o
  -2  15   4     2202.19     1972.01     87.60 o
  -1  15   4     3056.77     2810.74     73.82 o
   0  15   4     4144.36     3806.82    123.97 o
   1  15   4     4979.49     4592.98     92.33 o
   2  15   4    11569.95    10498.06    341.24 o
   3  15   4     1646.66     1547.56     72.52 o
   4  15   4       88.07      118.71     20.06 o
   5  15   4      614.54      619.90     36.80 o
   6  15   4     6162.96     5942.91    325.79 o
  -5  16   4     1416.49     1463.17    141.37 o
  -4  16   4     1697.95     1654.16     87.41 o
  -3  16   4      164.71      167.67     19.65 o
  -2  16   4     2806.76     2671.94    103.84 o
  -1  16   4     4149.03     3813.79    155.53 o
   0  16   4        1.84       46.52     17.80 o
   1  16   4      515.56      536.62     28.81 o
   2  16   4      205.38      319.52     69.59 o
   3  16   4     1615.69     1536.79     52.83 o
   4  16   4      183.55      176.41     22.98 o
   5  16   4     9148.34     8898.18    252.57 o
  -5  17   4     2500.50     2560.44    263.73 o
  -4  17   4     9774.85     9640.20    429.44 o
  -3  17   4        9.16       21.37     13.85 o
  -2  17   4      862.22      888.77     36.96 o
  -1  17   4     2250.18     2104.35     53.28 o
   0  17   4     2214.65     2073.39     54.08 o
   1  17   4     3813.32     3593.60     84.72 o
   2  17   4     7187.79     6638.12    168.01 o
   3  17   4      903.73      953.44     43.55 o
   4  17   4     1448.02     1521.11     54.28 o
   5  17   4      581.25      455.72     34.90 o
  -4  18   4      299.69      355.80     33.45 o
  -3  18   4     3125.27     3067.95    137.41 o
  -2  18   4     2099.11     2186.44    118.92 o
  -1  18   4     4348.60     4216.68    107.45 o
   0  18   4     3571.19     3720.51     85.98 o
   1  18   4       12.54       22.87     16.60 o
   2  18   4       68.66       61.90     26.26 o
   3  18   4      506.18      604.79     37.36 o
   4  18   4      565.77      630.60     38.87 o
  -3  19   4     1994.79     2044.65    128.00 o
  -2  19   4    21505.07    20827.78    610.95 o
  -1  19   4     3954.18     4110.73    134.06 o
   0  19   4     3102.92     3056.37     66.60 o
   1  19   4       91.36      144.82     42.44 o
   2  19   4      722.80      824.60     41.91 o
   3  19   4     1385.71     1485.84     54.12 o
  -2  20   4       76.52       68.42     17.82 o
  -1  20   4      683.60      789.71     38.19 o
   0  20   4      385.99      373.02     29.39 o
   1  20   4    15379.06    15910.81    288.35 o
   2  20   4     1348.07     1261.08     53.05 o
  -9   0   5     2124.66     2179.60     67.22 o
  -7   0   5     1042.60      931.00     66.88 o
  -5   0   5     1942.84     1924.11     97.71 o
  -3   0   5    76525.78    78445.02   2155.00 o
  -1   0   5    34091.41    31763.46    482.80 o
   1   0   5    32210.71    33050.80   1592.03 o
   3   0   5    29158.29    29446.45   2164.78 o
   5   0   5    25271.46    24711.00   1591.45 o
   7   0   5      333.65      346.40     42.79 o
  -9   1   5     3511.02     3538.15    117.85 o
  -8   1   5     1747.98     1702.82     88.67 o
  -7   1   5     2880.51     2793.01    111.11 o
  -6   1   5    12966.42    12636.27    278.30 o
  -5   1   5      864.04      875.62     34.04 o
  -4   1   5      126.42      234.51     26.45 o
  -3   1   5    13388.29    13595.34    267.86 o
  -2   1   5     5023.73     5053.82     97.55 o
  -1   1   5     4857.15     4354.08     94.11 o
   0   1   5      877.10      888.58     23.14 o
   1   1   5     3870.87     3852.10    137.02 o
   2   1   5     6823.83     6959.32    354.84 o
   3   1   5     2370.69     2665.99    115.85 o
   4   1   5      139.72      213.51     15.00 o
   5   1   5    13499.73    13548.01    641.13 o
   6   1   5      166.18      239.51     44.16 o
   7   1   5     3385.35     3247.91    217.25 o
   8   1   5     7895.88     7979.84    545.83 o
  -8   2   5       17.35       43.88     16.84 o
  -7   2   5    11497.30    11050.61    359.06 o
  -6   2   5      391.06      443.80     21.67 o
  -5   2   5     7193.69     7256.51    230.84 o
  -4   2   5      252.29      322.67     16.03 o
  -3   2   5     2116.96     2243.05     61.33 o
  -2   2   5     1621.13     1820.58     41.62 o
  -1   2   5      676.91      796.70     42.60 o
   0   2   5      606.12      748.61     22.12 o
   1   2   5    87253.66    85215.71   3667.27 o
   2   2   5    14414.47    15412.30    814.47 o
   3   2   5    34977.17    34789.52   1711.21 o
   4   2   5    39170.91    39081.99   2009.56 o
   5   2   5     1624.09     1708.74     69.02 o
   6   2   5    30796.55    31762.11   1206.98 o
   7   2   5     5869.54     6076.37    376.55 o
   8   2   5     6397.60     6590.05    431.50 o
  -8   3   5       10.25       41.61     16.67 o
  -7   3   5      130.80      184.89     18.97 o
  -6   3   5      421.08      400.79     20.19 o
  -5   3   5       25.90       52.27      9.78 o
  -4   3   5    22215.69    21843.51    552.49 o
  -3   3   5      347.07      428.02     16.76 o
  -2   3   5    41598.42    40692.82    801.84 o
  -1   3   5      193.76      258.73     12.13 o
   0   3   5     2298.46     2218.65     98.96 o
   1   3   5        4.11       82.68     24.90 o
   2   3   5    47736.48    49419.95   2434.74 o
   3   3   5     1878.87     2028.09    102.56 o
   4   3   5     1447.73     1527.34     98.32 o
   5   3   5      596.74      776.72     71.79 o
   6   3   5    57304.90    56206.27   2129.08 o
   7   3   5       64.79      122.93     34.38 o
   8   3   5    32252.18    32750.89   2185.84 o
  -8   4   5      599.74      620.81     27.26 o
  -7   4   5    11769.80    11611.34    377.69 o
  -6   4   5     1402.53     1481.16     52.07 o
  -5   4   5     4046.63     4176.13    147.04 o
  -4   4   5     1358.31     1336.00     50.37 o
  -3   4   5     7254.14     7239.30    161.49 o
  -2   4   5       19.77       96.98     21.51 o
  -1   4   5      136.49      241.67     33.47 o
   0   4   5     1068.22     1016.51     28.45 o
   1   4   5    49531.79    49070.07   2007.78 o
   2   4   5    20346.44    21281.21    971.84 o
   3   4   5    47590.79    47109.36   2584.46 o
   4   4   5    60915.70    59418.95   2856.14 o
   5   4   5     2627.60     2610.20    116.94 o
   6   4   5    24812.91    25039.99    994.57 o
   7   4   5     5787.63     5654.37    391.28 o
   8   4   5     1499.26     1710.07     94.22 o
  -8   5   5     2167.86     2147.77     82.79 o
  -7   5   5     1139.22     1269.53     63.81 o
  -6   5   5     7515.63     7312.93    245.88 o
  -5   5   5      285.75      322.50     22.97 o
  -4   5   5       46.11      108.61     10.43 o
  -3   5   5     6081.21     6297.46    166.98 o
  -2   5   5     9573.69    10073.55    363.54 o
  -1   5   5    38179.70    35904.50   1056.98 o
   0   5   5     1090.92     1180.14     36.84 o
   1   5   5    17883.49    17759.40    665.73 o
   2   5   5    14692.13    14632.09    529.96 o
   3   5   5     6053.18     6133.83    311.81 o
   4   5   5       18.89       71.49     15.62 o
   5   5   5    12511.69    11992.15    550.77 o
   6   5   5      651.31      729.23     26.41 o
   7   5   5     1235.83     1276.23     86.93 o
   8   5   5     7126.12     7220.90    348.68 o
  -8   6   5      322.18      314.81     25.70 o
  -7   6   5      696.20      737.98     29.22 o
  -6   6   5     2152.95     2267.65    104.91 o
  -5   6   5     3618.52     3730.40    151.90 o
  -4   6   5     2062.61     2033.58     59.13 o
  -3   6   5    39922.12    40962.20   1197.95 o
  -2   6   5      382.49      405.68     20.74 o
  -1   6   5    55421.89    52822.52   1192.15 o
   0   6   5    10044.12     9688.38    247.17 o
   1   6   5    20897.14    20877.76    715.74 o
   2   6   5        1.27       69.56     19.66 o
   3   6   5    31767.48    31825.64   1362.32 o
   4   6   5      480.68      551.01     40.04 o
   5   6   5    20201.68    19294.51    931.67 o
   6   6   5      512.93      587.85     52.22 o
   7   6   5      187.82      190.04     23.63 o
   8   6   5      169.80      190.62     42.36 o
  -8   7   5     1035.94     1070.56     49.13 o
  -7   7   5     3282.38     3178.19    109.37 o
  -6   7   5     6520.28     6520.42    354.51 o
  -5   7   5    11622.60    11666.86    512.96 o
  -4   7   5      256.67      343.69     37.70 o
  -3   7   5    13691.39    14071.40    514.88 o
  -2   7   5      408.75      491.76     20.68 o
  -1   7   5     3528.91     3351.95    128.30 o
   0   7   5     2521.11     2592.38     77.99 o
   1   7   5     2064.11     2000.05     76.27 o
   2   7   5     2629.36     2588.08     95.02 o
   3   7   5      182.03      264.06     19.30 o
   4   7   5      767.95      728.31     39.36 o
   5   7   5     3126.48     3108.68    120.71 o
   6   7   5      158.00      192.14     21.83 o
   7   7   5     6581.74     6532.80    309.57 o
   8   7   5     7811.29     7938.26    403.63 o
  -8   8   5      279.60      294.55     28.90 o
  -7   8   5     9125.43     9076.54    447.53 o
  -6   8   5      812.85      814.17     38.63 o
  -5   8   5     6576.05     6460.25    320.23 o
  -4   8   5      247.68      274.51     18.15 o
  -3   8   5      447.84      579.20     27.83 o
  -2   8   5      113.21      159.01     10.77 o
  -1   8   5     2910.17     2659.94     58.84 o
   0   8   5     5742.37     5821.83    131.24 o
   1   8   5    52407.95    50595.46   1215.07 o
   2   8   5     4169.49     3917.45    129.73 o
   3   8   5    16983.93    16116.42    612.59 o
   4   8   5    16100.60    15925.56    681.24 o
   5   8   5      850.49      897.66     47.94 o
   6   8   5    20580.46    19991.99    774.13 o
   7   8   5     4106.72     4217.57    185.90 o
   8   8   5     6538.57     6753.42    275.21 o
  -8   9   5       42.21       59.18     23.11 o
  -7   9   5     2015.37     1860.06     55.82 o
  -6   9   5       83.67      145.08     44.42 o
  -5   9   5       33.82       62.19     18.21 o
  -4   9   5    13280.45    12285.18    219.18 o
  -3   9   5      863.47      889.20     35.04 o
  -2   9   5    26566.43    25433.96    948.62 o
  -1   9   5     1129.53     1066.92     40.56 o
   0   9   5      245.10      268.84     17.09 o
   1   9   5        9.61      101.17     29.12 o
   2   9   5    19089.82    18979.10    577.77 o
   3   9   5     4935.78     4832.68    163.54 o
   4   9   5     2570.50     2579.86    103.00 o
   5   9   5     1144.29     1160.27     60.76 o
   6   9   5    33437.13    31626.86   1159.07 o
   7   9   5     1768.83     1780.60     78.86 o
   8   9   5    22240.78    22304.15   1969.45 o
  -7  10   5     4266.23     4032.27    128.11 o
  -6  10   5     1661.12     1659.35     71.10 o
  -5  10   5     1043.49      977.57     38.80 o
  -4  10   5     3393.33     3268.23     78.67 o
  -3  10   5     4656.25     4475.36    162.97 o
  -2  10   5     1098.69     1085.32     41.42 o
  -1  10   5       50.16      112.27     26.47 o
   0  10   5     1051.47      887.78     30.99 o
   1  10   5    35380.24    33454.52    651.83 o
   2  10   5    10489.16    10024.36    284.64 o
   3  10   5    27945.44    27301.01    896.03 o
   4  10   5    52249.49    50334.28   1898.21 o
   5  10   5       17.27       42.64     11.18 o
   6  10   5    14732.07    14174.05    604.69 o
   7  10   5     1735.14     1646.54    178.98 o
  -7  11   5     1070.52      969.66     62.91 o
  -6  11   5     4651.46     4381.38    144.51 o
  -5  11   5      799.06      830.93     46.71 o
  -4  11   5        0.86       21.15     11.56 o
  -3  11   5     1195.67     1231.73     68.69 o
  -2  11   5     4422.82     4183.55    102.70 o
  -1  11   5    34654.61    32588.39   1211.02 o
   0  11   5       61.62       79.42     18.46 o
   1  11   5    12691.02    11921.52    329.10 o
   2  11   5     3339.90     3326.38    113.55 o
   3  11   5     6563.76     6287.46    227.92 o
   4  11   5      850.88      856.71     27.25 o
   5  11   5    17790.59    16168.82    732.09 o
   6  11   5      147.39      175.31     24.38 o
   7  11   5      566.23      561.52     93.25 o
  -7  12   5      761.13      751.18     40.79 o
  -6  12   5     3841.49     3577.38     76.44 o
  -5  12   5     2943.06     2816.60     96.79 o
  -4  12   5     5869.46     5557.13    226.83 o
  -3  12   5    14938.70    13765.20    575.22 o
  -2  12   5     1302.28     1383.42     74.41 o
  -1  12   5    27222.68    26321.27   1048.38 o
   0  12   5    11880.27    11268.54    600.77 o
   1  12   5    17689.46    16734.72    533.18 o
   2  12   5      211.22      263.80     24.29 o
   3  12   5    21887.31    20616.31    602.36 o
   4  12   5     1154.67     1206.61     81.07 o
   5  12   5     7775.93     7262.98    356.81 o
   6  12   5       53.39      110.36     25.10 o
   7  12   5       66.43       94.33     48.82 o
  -6  13   5     2077.92     1936.73     82.07 o
  -5  13   5    10824.62     9913.54    256.25 o
  -4  13   5     3005.44     2990.62    161.49 o
  -3  13   5     6272.69     5987.69    210.79 o
  -2  13   5      148.43      200.22     18.26 o
  -1  13   5      101.88      180.49     22.98 o
   0  13   5     3261.16     3132.43    133.29 o
   1  13   5      248.71      296.14     22.14 o
   2  13   5      393.85      435.46     34.99 o
   3  13   5       43.71       90.43     16.55 o
   4  13   5      475.40      526.28     30.70 o
   5  13   5     1401.03     1332.95     46.38 o
   6  13   5       19.66       41.82     15.89 o
  -6  14   5      253.17      268.85     36.90 o
  -5  14   5     3226.75     3075.43    124.77 o
  -4  14   5     1434.47     1443.50     95.25 o
  -3  14   5     1472.49     1389.98     57.07 o
  -2  14   5      643.40      624.35     26.56 o
  -1  14   5     6646.86     6380.44    286.87 o
   0  14   5      670.51      694.52     31.18 o
   1  14   5    12266.11    11716.89    321.97 o
   2  14   5      480.53      521.48     56.96 o
   3  14   5     4193.23     3950.77    123.04 o
   4  14   5     1903.75     1941.23    101.34 o
   5  14   5      625.81      654.69     54.16 o
   6  14   5    11104.77    11289.88    375.78 o
  -6  15   5      136.82      124.42     22.53 o
  -5  15   5      212.01      202.48     33.43 o
  -4  15   5     7065.75     6805.14    390.33 o
  -3  15   5      583.40      521.67     28.81 o
  -2  15   5     7867.81     7323.39    288.46 o
  -1  15   5      257.55      251.76     23.42 o
   0  15   5        6.79       44.03     13.25 o
   1  15   5        2.47       21.49     12.98 o
   2  15   5     3480.52     3531.22    124.53 o
   3  15   5     6167.17     5872.52    125.28 o
   4  15   5      179.14      245.04     26.69 o
   5  15   5      951.92      976.62     44.34 o
   6  15   5    11810.16    11103.16    902.34 o
  -5  16   5      167.38      123.81     26.59 o
  -4  16   5     1505.11     1638.62     73.63 o
  -3  16   5     1539.98     1648.81    107.94 o
  -2  16   5      385.63      402.70     26.42 o
  -1  16   5      109.21      127.76     21.54 o
   0  16   5     4233.27     4100.29    104.94 o
   1  16   5    10740.34    10552.04    291.56 o
   2  16   5     6734.47     6416.07    123.20 o
   3  16   5     8218.71     7959.40    135.82 o
   4  16   5    24316.07    23424.02    633.71 o
   5  16   5      563.91      559.87     37.32 o
  -4  17   5        0.88        8.39     16.85 o
  -3  17   5      612.55      624.36     33.02 o
  -2  17   5     1831.73     1762.37     50.31 o
  -1  17   5    15102.34    14741.27    464.29 o
   0  17   5      168.40      189.19     20.77 o
   1  17   5     8641.76     8307.35    212.50 o
   2  17   5      354.22      389.85     31.92 o
   3  17   5     5125.72     4784.02     93.04 o
   4  17   5      786.98      851.36     43.35 o
  -4  18   5     5303.64     5329.29    282.49 o
  -3  18   5     3944.35     3831.44    208.16 o
  -2  18   5     1061.81     1150.90     52.01 o
  -1  18   5     7288.36     6874.59    297.82 o
   0  18   5     9258.66     9077.18    156.66 o
   1  18   5    10000.73    10192.36    132.82 o
   2  18   5     1178.04     1137.17     48.13 o
   3  18   5    10434.17    10203.33    288.99 o
   4  18   5     1769.58     1797.66     65.75 o
  -3  19   5     4182.40     4349.46    201.60 o
  -2  19   5     2695.78     2775.40    106.51 o
  -1  19   5      156.00      224.60     24.34 o
   0  19   5      507.89      571.96     50.20 o
   1  19   5      166.66      216.67     26.26 o
   2  19   5       14.16       91.65     55.28 o
   3  19   5      348.41      333.50     35.57 o
  -1  20   5     3298.99     3477.34     73.43 o
   0  20   5      744.00      728.00     42.01 o
   1  20   5     2836.07     3028.90    130.61 o
  -8   0   6       22.11       18.80     17.96 o
  -6   0   6    62085.39    60318.82   3718.35 o
  -4   0   6   164772.81   153806.98   7222.96 o
  -2   0   6    62270.23    62691.37   1868.48 o
   0   0   6     5976.01     5637.75    173.39 o
   2   0   6     8245.87     9064.47    624.37 o
   4   0   6       51.81       68.92     13.23 o
   6   0   6        2.72       32.40     14.82 o
   8   0   6     1374.69     1364.04     76.34 o
  -8   1   6     2555.46     2513.90    109.16 o
  -7   1   6       15.90      168.18     65.51 o
  -6   1   6     2367.94     2348.26     87.58 o
  -5   1   6    13180.85    13009.96    410.62 o
  -4   1   6     7935.11     8095.75    210.31 o
  -3   1   6     6477.94     6597.32    124.25 o
  -2   1   6   106161.28   103038.56   1805.52 o
  -1   1   6    19193.50    18371.16    258.88 o
   0   1   6    98800.24    88605.33   1462.48 o
   1   1   6    52628.20    52001.58   1284.90 o
   2   1   6    37726.07    39724.72   1807.35 o
   3   1   6     6051.74     6256.07    363.45 o
   4   1   6       33.95      243.11    104.29 o
   5   1   6     1381.35     1384.73     59.15 o
   6   1   6     5277.88     5399.94    189.81 o
   7   1   6     5807.43     5839.30    383.04 o
   8   1   6     1839.84     1847.83     78.54 o
  -8   2   6     6083.78     6108.04    240.75 o
  -7   2   6    16919.85    16603.74    682.32 o
  -6   2   6     3797.89     3676.31    133.86 o
  -5   2   6     9120.85     9159.78    305.06 o
  -4   2   6     1646.03     1750.32     57.07 o
  -3   2   6     1405.31     1391.29     48.59 o
  -2   2   6    56211.66    56429.61    960.30 o
  -1   2   6    34662.88    33730.30    689.55 o
   0   2   6    22301.30    20999.60    453.32 o
   1   2   6     5162.35     4860.50    147.56 o
   2   2   6     9069.53     9453.95    440.05 o
   3   2   6     4083.35     4313.48    233.33 o
   4   2   6    28304.23    28750.66   1716.09 o
   5   2   6    23156.66    23203.90    989.47 o
   6   2   6      815.86      826.00     46.68 o
   7   2   6    21845.76    21402.23   1549.76 o
   8   2   6    10726.92    10905.15    596.50 o
  -8   3   6       14.58       50.23     18.03 o
  -7   3   6       93.68      174.26     28.32 o
  -6   3   6     1125.46     1155.96     53.67 o
  -5   3   6        0.30       21.18      9.35 o
  -4   3   6      134.46      222.89     21.34 o
  -3   3   6     2257.76     2226.05     49.98 o
  -2   3   6      805.07      851.76     28.02 o
  -1   3   6     3641.35     3699.11    132.44 o
   0   3   6      165.08      282.45     18.66 o
   1   3   6    59163.19    58467.54   1761.32 o
   2   3   6     2064.34     2199.39    104.93 o
   3   3   6   175581.17   166482.36   6857.54 o
   4   3   6      343.83      398.99     24.14 o
   5   3   6    69759.17    68851.53   3722.69 o
   6   3   6       35.54       71.60     12.67 o
   7   3   6      222.13      262.82     28.65 o
   8   3   6       49.14       57.95     27.08 o
  -8   4   6     4577.73     4478.50    151.15 o
  -7   4   6    10911.39    10644.87    379.42 o
  -6   4   6     1598.00     1515.66     65.91 o
  -5   4   6     5613.23     5528.95    207.04 o
  -4   4   6     3589.42     3627.91    139.31 o
  -3   4   6      354.65      502.88     32.06 o
  -2   4   6    32526.01    32842.13    831.66 o
  -1   4   6    19598.73    18777.97    547.59 o
   0   4   6    25280.60    24858.44    694.39 o
   1   4   6    20488.12    20143.57    750.00 o
   2   4   6    13827.66    13957.26    790.78 o
   3   4   6     1121.18     1184.74     52.33 o
   4   4   6    28056.10    27569.18   1282.82 o
   5   4   6    21433.48    21499.32   1023.12 o
   6   4   6     1165.36     1245.30     53.48 o
   7   4   6    27110.90    26531.99   1649.99 o
   8   4   6     8026.01     8324.88    491.51 o
  -8   5   6     2267.28     2267.48    104.18 o
  -7   5   6       81.68      124.23     16.80 o
  -6   5   6      234.64      321.17     49.39 o
  -5   5   6    16813.43    16646.29    638.06 o
  -4   5   6     1862.98     1840.67     56.06 o
  -3   5   6     6626.03     6720.15    151.15 o
  -2   5   6    38786.68    40386.54   1474.63 o
  -1   5   6    21392.93    20720.64    536.54 o
   0   5   6   108301.20   103015.90   3028.54 o
   1   5   6    27701.63    28307.03   1136.91 o
   2   5   6    41548.93    40386.59   1932.44 o
   3   5   6     4097.22     4300.73    173.28 o
   4   5   6      471.30      551.42     24.75 o
   5   5   6     3369.96     3404.40    180.58 o
   6   5   6    11613.04    11900.22    478.16 o
   7   5   6     7430.14     7523.46    464.28 o
   8   5   6     1811.26     1775.15     77.93 o
  -8   6   6      204.63      194.61     25.28 o
  -7   6   6      162.66      184.47     25.54 o
  -6   6   6    37747.02    37595.60   1641.30 o
  -5   6   6       60.99      128.60     18.88 o
  -4   6   6   121154.38   118702.35   4155.42 o
  -3   6   6     1155.09     1287.37     39.12 o
  -2   6   6    37120.63    38630.20   1432.30 o
  -1   6   6      458.46      497.88     18.97 o
   0   6   6     6544.72     6274.56    128.57 o
   1   6   6      256.61      253.74     15.24 o
   2   6   6     8499.22     8883.54    363.14 o
   3   6   6       38.56       70.43     10.70 o
   4   6   6      730.05      771.67     36.86 o
   5   6   6     2226.26     2200.52     86.66 o
   6   6   6       21.28      205.48     89.47 o
   7   6   6     1282.70     1308.86     75.20 o
   8   6   6      853.32     1029.20     76.96 o
  -8   7   6     5417.80     5070.10    136.34 o
  -7   7   6      190.27      276.84     40.06 o
  -6   7   6     3952.54     3829.94    105.94 o
  -5   7   6     8248.18     8070.34    142.92 o
  -4   7   6     7743.31     7462.55    190.04 o
  -3   7   6     7134.02     6908.79    120.66 o
  -2   7   6    75610.70    72912.34   2119.35 o
  -1   7   6    15746.17    15454.05    441.80 o
   0   7   6    66659.63    62782.94   1445.46 o
   1   7   6    36841.08    34370.60    880.11 o
   2   7   6     4506.01     4678.14    177.66 o
   3   7   6     4652.52     4541.06    191.49 o
   4   7   6      175.87      236.35     23.61 o
   5   7   6     1403.18     1324.40     61.56 o
   6   7   6     2444.85     2508.45     75.07 o
   7   7   6     1567.32     1619.31     92.32 o
   8   7   6     2173.15     2253.28     92.00 o
  -8   8   6     3035.09     2862.18     94.40 o
  -7   8   6    18421.93    16586.48    528.92 o
  -6   8   6     3041.55     2963.84     91.53 o
  -5   8   6     8174.41     7676.65    426.29 o
  -4   8   6     2688.77     2632.41     54.92 o
  -3   8   6     7488.42     7446.21    196.90 o
  -2   8   6    18253.04    18079.22    487.90 o
  -1   8   6    28529.16    27066.49    802.94 o
   0   8   6     6587.97     6285.70    140.73 o
   1   8   6      923.42      928.09     32.25 o
   2   8   6     6681.03     6367.76    263.90 o
   3   8   6     6633.16     6761.96    226.62 o
   4   8   6    15392.46    15297.98    576.17 o
   5   8   6    14494.69    13908.88    539.58 o
   6   8   6       55.90      100.90     14.14 o
   7   8   6     8396.12     8040.79    333.38 o
  -7   9   6      431.25      409.04     41.01 o
  -6   9   6     3440.79     3214.75     84.46 o
  -5   9   6       42.21       66.86     23.59 o
  -4   9   6      922.14      901.26     38.78 o
  -3   9   6     2796.35     2635.77     87.74 o
  -2   9   6     2813.00     2694.78    101.89 o
  -1   9   6     2165.66     2252.81    135.65 o
   0   9   6      254.72      274.99     15.12 o
   1   9   6    33622.63    31885.47    747.81 o
   2   9   6     4774.74     4735.85    160.70 o
   3   9   6   110755.43   102626.81   3192.77 o
   4   9   6      391.98      410.94     23.07 o
   5   9   6    36902.05    35000.95   1358.78 o
   6   9   6     1164.63     1281.00     59.42 o
   7   9   6        4.22       33.71     21.45 o
  -7  10   6     2417.35     2291.34     63.44 o
  -6  10   6     1334.50     1225.15     45.93 o
  -5  10   6     2909.47     2603.85     66.52 o
  -4  10   6     3880.87     3683.55    100.91 o
  -3  10   6       74.69       86.62     12.09 o
  -2  10   6    17142.41    16492.23    576.57 o
  -1  10   6     6933.47     6565.29    249.24 o
   0  10   6     9320.21     9027.34    225.69 o
   1  10   6    23159.74    21701.67    472.29 o
   2  10   6     6366.74     5974.77    145.22 o
   3  10   6      587.82      703.74     44.56 o
   4  10   6     7476.64     7221.21    239.18 o
   5  10   6    22478.40    21389.26    757.44 o
   6  10   6      489.25      585.35     31.64 o
   7  10   6    14520.65    13706.66   1656.03 o
  -7  11   6       22.94       42.72     18.54 o
  -6  11   6       76.68       84.30     19.57 o
  -5  11   6     8703.52     8013.96    203.04 o
  -4  11   6      300.49      440.71     26.33 o
  -3  11   6     2534.92     2588.58    175.57 o
  -2  11   6    14899.84    14340.44    536.66 o
  -1  11   6     6374.77     6155.97    245.39 o
   0  11   6    59124.48    56320.22   1578.67 o
   1  11   6    15036.01    14291.28    415.64 o
   2  11   6    28242.71    27439.12    705.99 o
   3  11   6      721.85      780.83     32.26 o
   4  11   6      588.78      602.05     29.32 o
   5  11   6     5594.60     5166.52    165.73 o
   6  11   6    13803.59    13274.82    615.59 o
   7  11   6     4784.87     4723.07    631.36 o
  -6  12   6    19276.22    18207.89    584.83 o
  -5  12   6       21.19       67.04     26.13 o
  -4  12   6    51290.75    49054.57   2005.24 o
  -3  12   6     4258.00     3975.57    155.33 o
  -2  12   6    21837.69    20372.66    770.93 o
  -1  12   6      478.07      545.75     33.04 o
   0  12   6     1317.22     1343.89     38.93 o
   1  12   6     2219.51     2224.99     75.05 o
   2  12   6     5419.53     5448.42    151.54 o
   3  12   6      253.62      241.54     23.26 o
   4  12   6      363.86      389.73     32.94 o
   5  12   6     5839.29     5538.59    208.19 o
   6  12   6       20.45       49.41     24.37 o
  -6  13   6     1700.47     1792.45     69.40 o
  -5  13   6     4773.08     4549.79    164.37 o
  -4  13   6     7923.58     7785.72    350.28 o
  -3  13   6     2631.03     2457.78     90.65 o
  -2  13   6    43058.92    40622.55   1386.91 o
  -1  13   6     4960.56     4948.86    200.75 o
   0  13   6    29937.75    28780.06    953.94 o
   1  13   6    12668.92    11866.14    247.50 o
   2  13   6      897.35      897.69     38.16 o
   3  13   6     5110.63     4938.83    192.55 o
   4  13   6        4.95       18.53     13.63 o
   5  13   6      942.02      897.94     61.91 o
   6  13   6      150.59      172.80     21.92 o
  -6  14   6     2100.28     2081.82     76.64 o
  -5  14   6     5466.58     5175.27    218.52 o
  -4  14   6     4471.31     4410.13    243.12 o
  -3  14   6     5166.18     4822.91    190.53 o
  -2  14   6     4907.74     4703.83    151.03 o
  -1  14   6    16019.80    14817.41    482.12 o
   0  14   6     2455.58     2519.45    116.23 o
   1  14   6       32.99      141.25     47.98 o
   2  14   6      842.18      847.94     70.15 o
   3  14   6     5562.23     5462.61    256.68 o
   4  14   6     4586.20     4298.84     82.29 o
   5  14   6     3853.21     3765.28    193.82 o
   6  14   6        1.70        4.39     15.40 o
  -5  15   6      253.57      214.28     26.76 o
  -4  15   6       38.01       52.96     15.58 o
  -3  15   6     3410.05     3253.97     94.46 o
  -2  15   6     2720.01     2754.17     98.46 o
  -1  15   6      222.69      244.88     24.27 o
   0  15   6      645.20      580.45     32.35 o
   1  15   6    15443.94    14495.49    371.35 o
   2  15   6     4138.08     4083.60     81.00 o
   3  15   6    44463.46    41290.03    874.72 o
   4  15   6      138.32      131.65     20.82 o
   5  15   6    13629.55    13463.65    331.11 o
  -5  16   6      149.18      160.81     26.63 o
  -4  16   6     1910.07     1949.42    129.69 o
  -3  16   6     2993.21     2877.92    132.72 o
  -2  16   6     4684.58     4653.99    202.50 o
  -1  16   6     3492.11     3168.14     64.98 o
   0  16   6      597.27      599.52     35.56 o
   1  16   6    12449.69    11365.34    269.91 o
   2  16   6     2642.83     2662.73     68.66 o
   3  16   6      167.42      197.14     24.39 o
   4  16   6     2892.73     2916.52    116.54 o
   5  16   6    12468.03    11787.01    332.37 o
  -4  17   6      199.22      190.62     25.70 o
  -3  17   6      233.91      219.16     33.54 o
  -2  17   6     2414.00     2509.80     77.75 o
  -1  17   6     1921.06     1957.99     65.69 o
   0  17   6    22873.82    22103.15    435.63 o
   1  17   6     4091.15     4148.59    102.77 o
   2  17   6    12764.40    12939.94    182.10 o
   3  17   6     2532.42     2304.55     65.87 o
   4  17   6      716.75      737.95     40.78 o
  -3  18   6     3130.86     3083.63    111.77 o
  -2  18   6     7491.63     7590.88    289.32 o
  -1  18   6      307.44      336.24     30.12 o
   0  18   6       91.45       81.71     20.44 o
   1  18   6     3654.31     3565.12    110.00 o
   2  18   6     1980.63     1981.10     65.24 o
   3  18   6       49.69       86.48     20.05 o
  -2  19   6    19214.26    18821.29    591.54 o
  -1  19   6      147.91      150.90     21.17 o
   0  19   6     7019.26     6781.12    123.39 o
   1  19   6     3377.08     3607.63     87.88 o
   2  19   6      206.50      258.20     28.80 o
  -7   0   7     8777.75     8783.87    465.62 o
  -5   0   7     6183.50     6336.54    409.30 o
  -3   0   7    65121.43    63722.49   2057.74 o
  -1   0   7    48040.41    46643.07    775.89 o
   1   0   7     6384.24     6130.48    123.99 o
   3   0   7     4000.74     3901.03    349.31 o
   5   0   7     7400.36     7408.69    488.25 o
   7   0   7     6475.37     6101.89    349.97 o
  -8   1   7     6526.73     6585.74    282.77 o
  -7   1   7    23837.05    23490.52   1028.52 o
  -6   1   7     3723.10     3881.91    162.39 o
  -5   1   7    49334.08    48522.93   1794.06 o
  -4   1   7    10996.57    11203.59    417.81 o
  -3   1   7     8566.17     8509.32    144.45 o
  -2   1   7    38354.54    37920.05    829.03 o
  -1   1   7     4421.33     4836.04     98.15 o
   0   1   7     4856.33     4789.78     73.71 o
   1   1   7        7.45      106.06     12.72 o
   2   1   7    32039.51    32456.07   1160.70 o
   3   1   7     3629.15     3928.05    260.76 o
   4   1   7       57.83       88.64     14.47 o
   5   1   7     5095.57     5040.91    233.03 o
   6   1   7     5812.12     5947.28    337.57 o
   7   1   7      249.36      258.57     24.50 o
   8   1   7      208.18      199.99     27.43 o
  -8   2   7      445.91      523.82     34.34 o
  -7   2   7     2015.39     2048.32     80.05 o
  -6   2   7     4360.86     4553.76    199.49 o
  -5   2   7     2448.81     2502.29     91.81 o
  -4   2   7      243.06      299.01     16.20 o
  -3   2   7       13.72       28.55      7.26 o
  -2   2   7    35813.84    36509.68    720.54 o
  -1   2   7       83.07      113.48     20.57 o
   0   2   7    51764.37    48194.79    935.44 o
   1   2   7    14320.30    14120.23    343.27 o
   2   2   7    24349.30    24833.28   1035.60 o
   3   2   7     2663.85     2746.62    138.75 o
   4   2   7     3994.71     4061.83    243.01 o
   5   2   7     5049.15     5174.55    288.68 o
   6   2   7     3524.45     3498.09    141.72 o
   7   2   7     1532.65     1585.96     72.04 o
   8   2   7     4689.87     4956.85    342.67 o
  -8   3   7     3492.30     3608.45    144.24 o
  -7   3   7       27.14       29.33     12.79 o
  -6   3   7     2887.66     3041.54    130.25 o
  -5   3   7      398.64      453.72     25.93 o
  -4   3   7     2870.89     2881.34    133.11 o
  -3   3   7       20.02       53.88      7.71 o
  -2   3   7      232.91      244.93     12.29 o
  -1   3   7      568.40      558.48     21.05 o
   0   3   7     6950.26     6785.69    161.54 o
   1   3   7        4.12      105.03     31.56 o
   2   3   7     1957.50     2017.98     75.99 o
   3   3   7       74.44      143.26     23.47 o
   4   3   7     9082.25     8946.36    527.47 o
   5   3   7     1121.43     1060.08     39.00 o
   6   3   7     3939.10     4087.78    168.30 o
   7   3   7       17.26       63.12     16.22 o
   8   3   7       29.04       84.53     22.53 o
  -8   4   7     1561.70     1540.44     48.51 o
  -7   4   7     1780.15     1778.02     47.13 o
  -6   4   7     2543.12     2586.61     99.27 o
  -5   4   7     5651.76     5517.35    162.92 o
  -4   4   7      918.66     1068.18     54.32 o
  -3   4   7      269.15      316.21     21.40 o
  -2   4   7     8491.46     8790.89    294.02 o
  -1   4   7     1122.52     1235.92     53.41 o
   0   4   7    28542.91    27199.58    703.41 o
   1   4   7    20212.48    20146.54    507.82 o
   2   4   7    30804.37    32110.21   1680.47 o
   3   4   7      632.49      831.37     42.82 o
   4   4   7    14669.49    14696.04    833.61 o
   5   4   7     1163.81     1209.77     54.87 o
   6   4   7     2658.92     2822.96    144.35 o
   7   4   7      178.36      265.88     24.14 o
   8   4   7     3675.77     3493.98    212.82 o
  -8   5   7     6859.30     6443.06    266.51 o
  -7   5   7    26166.76    24681.04    753.16 o
  -6   5   7     5077.07     4907.28    135.61 o
  -5   5   7    25976.13    24836.59    578.71 o
  -4   5   7    10912.92    10663.25    280.66 o
  -3   5   7     9660.80     9248.61    131.79 o
  -2   5   7    24660.56    23552.92    314.85 o
  -1   5   7     2056.45     2041.42     38.36 o
   0   5   7      144.50      202.11     21.26 o
   1   5   7     1749.53     1899.23     67.66 o
   2   5   7     8646.16     9165.21    421.21 o
   3   5   7     1325.68     1355.90     86.69 o
   4   5   7       26.96       48.70      9.28 o
   5   5   7     2213.99     2193.11    107.78 o
   6   5   7     7314.70     7270.59    324.79 o
   7   5   7     2624.10     2582.09     95.27 o
   8   5   7      618.83      610.00     44.50 o
  -8   6   7      287.60      378.55     32.79 o
  -7   6   7     5345.27     5223.71    191.76 o
  -6   6   7      192.52      200.65     20.46 o
  -5   6   7     7063.46     7045.85    219.04 o
  -4   6   7     4702.69     4760.58    131.28 o
  -3   6   7    72815.16    69262.06    945.49 o
  -2   6   7      361.13      508.96     20.21 o
  -1   6   7    27031.51    26174.44    659.05 o
   0   6   7      959.41     1034.70     31.36 o
   1   6   7     2309.62     2210.79     79.82 o
   2   6   7        4.03       23.55      9.08 o
   3   6   7     4125.19     3906.64    116.85 o
   4   6   7      640.63      705.37     33.01 o
   5   6   7     7699.45     7461.69    392.25 o
   6   6   7     1484.69     1391.26     64.22 o
   7   6   7     3224.95     3071.39    145.95 o
   8   6   7      882.87     1008.64     48.54 o
  -7   7   7    17950.55    16596.31    680.90 o
  -6   7   7     2858.60     2576.19     72.05 o
  -5   7   7    38205.57    35442.34   1004.88 o
  -4   7   7     6920.62     6725.63    163.30 o
  -3   7   7    14570.64    14039.26    266.55 o
  -2   7   7    15921.14    15036.08    299.99 o
  -1   7   7        1.68       59.95     11.54 o
   0   7   7     2834.42     2740.55     65.59 o
   1   7   7       40.19       96.30     20.14 o
   2   7   7    22498.11    21432.03    699.96 o
   3   7   7     8004.33     7619.65    295.82 o
   4   7   7      158.70      157.48     15.19 o
   5   7   7     6221.41     6093.09    272.39 o
   6   7   7     4677.10     4636.00    169.91 o
   7   7   7      152.50      129.69     21.75 o
  -7   8   7     1101.05     1072.04     74.42 o
  -6   8   7     7626.83     7226.49    230.24 o
  -5   8   7     2838.78     2684.26     60.46 o
  -4   8   7     1510.69     1437.51     43.50 o
  -3   8   7      661.20      858.64     81.07 o
  -2   8   7    25596.49    24966.43    632.17 o
  -1   8   7     1697.37     1707.21     52.73 o
   0   8   7    46580.44    43529.45   1095.31 o
   1   8   7    13673.80    12809.33    306.80 o
   2   8   7    13098.62    12831.68    438.16 o
   3   8   7     3361.57     3285.26    131.72 o
   4   8   7        0.95       59.90     12.12 o
   5   8   7     3287.07     3203.20    123.44 o
   6   8   7     4100.03     4050.83    168.25 o
   7   8   7      698.60      732.15     39.79 o
  -7   9   7      245.45      256.52     43.86 o
  -6   9   7      633.23      681.92     95.35 o
  -5   9   7     1340.23     1182.93     53.60 o
  -4   9   7     3054.46     2930.45    128.26 o
  -3   9   7      160.14      182.43     15.51 o
  -2   9   7     1592.38     1746.95    120.10 o
  -1   9   7     9289.95     8772.61    288.81 o
   0   9   7     2972.64     2844.50     81.57 o
   1   9   7     2284.98     2129.10     44.40 o
   2   9   7      864.04      901.77     28.88 o
   3   9   7     2179.37     2209.97     74.07 o
   4   9   7     2120.03     2108.15     63.64 o
   5   9   7     2660.79     2563.80     77.84 o
   6   9   7     2280.44     2378.32    104.67 o
   7   9   7      133.75      157.55     24.52 o
  -7  10   7     1703.47     1629.94     56.56 o
  -6  10   7     1358.27     1296.08     72.37 o
  -5  10   7     4121.96     3868.44    130.27 o
  -4  10   7     1667.12     1583.81     48.61 o
  -3  10   7      149.63      178.84     15.44 o
  -2  10   7     4040.90     3944.40    148.33 o
  -1  10   7     1159.03     1166.24     34.10 o
   0  10   7     6321.65     6292.93    190.61 o
   1  10   7     1893.30     1983.44     68.02 o
   2  10   7    30590.61    29595.15    642.55 o
   3  10   7      233.35      317.78     31.92 o
   4  10   7    16137.71    15171.20    417.50 o
   5  10   7     3099.80     2904.54    102.13 o
   6  10   7     3973.68     3936.85    136.86 o
   7  10   7       73.87       45.16     22.26 o
  -6  11   7     1172.27     1216.75     48.65 o
  -5  11   7     8496.21     7927.80    281.12 o
  -4  11   7     3744.35     3605.66    133.99 o
  -3  11   7     3450.69     3414.85     94.77 o
  -2  11   7    11457.86    10819.57    360.12 o
  -1  11   7     2864.43     2873.49     88.11 o
   0  11   7      218.37      233.92     18.83 o
   1  11   7     1395.47     1539.18     46.30 o
   2  11   7     1415.96     1472.05     44.78 o
   3  11   7       58.17       86.54     14.67 o
   4  11   7        2.15       54.15     17.01 o
   5  11   7     2308.38     2331.36     58.92 o
   6  11   7      647.08      703.21     44.18 o
  -6  12   7      343.59      379.85     33.61 o
  -5  12   7     2090.99     2007.09     58.58 o
  -4  12   7     3063.91     3070.96    118.76 o
  -3  12   7    30602.27    29478.74    942.00 o
  -2  12   7       13.02       29.91     11.41 o
  -1  12   7     8242.87     7925.23    279.82 o
   0  12   7     3647.63     3617.32    131.90 o
   1  12   7     1405.18     1371.74     68.94 o
   2  12   7       55.81       58.59     12.81 o
   3  12   7     1137.81     1184.25     75.53 o
   4  12   7      598.47      633.87     38.73 o
   5  12   7     3043.88     2909.03     83.92 o
   6  12   7     1589.46     1530.24     52.66 o
  -6  13   7      357.22      354.44     32.78 o
  -5  13   7    28956.31    27431.99    799.89 o
  -4  13   7     4941.67     4930.46    246.23 o
  -3  13   7    13566.77    13321.90    377.29 o
  -2  13   7     3586.56     3617.48    105.75 o
  -1  13   7      405.01      464.31     24.44 o
   0  13   7      208.15      284.14     22.90 o
   1  13   7        0.64       40.62     18.10 o
   2  13   7     8960.53     8678.54    280.55 o
   3  13   7     8527.94     8124.60    223.99 o
   4  13   7      133.87      175.60     34.52 o
   5  13   7     3734.16     3753.07    160.88 o
   6  13   7     2081.95     2155.23     70.31 o
  -5  14   7      438.24      449.55     34.83 o
  -4  14   7      863.49      881.20     49.40 o
  -3  14   7       52.12       92.74     19.46 o
  -2  14   7    12159.75    12081.05    493.57 o
  -1  14   7      503.52      535.26     25.62 o
   0  14   7    37146.97    35780.18    919.90 o
   1  14   7     9055.95     8441.79    199.41 o
   2  14   7     5643.36     5470.18    162.62 o
   3  14   7     1243.13     1187.57     46.54 o
   4  14   7       76.24      103.33     18.80 o
   5  14   7      574.53      666.27    105.40 o
  -5  15   7     1882.49     1920.16    111.00 o
  -4  15   7     5194.54     5004.54    318.91 o
  -3  15   7      175.18      168.56     17.84 o
  -2  15   7     1532.40     1453.08     59.30 o
  -1  15   7    11289.66    10415.13    327.41 o
   0  15   7     1635.62     1586.80     56.37 o
   1  15   7     1295.30     1271.96     48.35 o
   2  15   7       10.55       21.60     16.15 o
   3  15   7     5930.08     5850.79    177.79 o
   4  15   7     1320.37     1399.58     62.39 o
   5  15   7     3552.16     3443.20     84.87 o
  -4  16   7     1077.53     1058.11     60.12 o
  -3  16   7     1264.11     1214.12     49.49 o
  -2  16   7     1140.53     1126.60     61.96 o
  -1  16   7      230.66      256.51     25.04 o
   0  16   7     2532.60     2474.11     66.92 o
   1  16   7        0.11       49.31     17.75 o
   2  16   7    10866.37    10643.72    264.77 o
   3  16   7      323.21      341.10     38.32 o
   4  16   7    12984.21    12393.23    307.67 o
  -3  17   7     1381.75     1323.95     53.62 o
  -2  17   7     2145.11     2202.66    100.52 o
  -1  17   7     4895.55     4612.91    110.28 o
   0  17   7      779.86      781.72     42.16 o
   1  17   7      739.54      760.49     41.66 o
   2  17   7        1.81       46.43     25.49 o
   3  17   7        0.13       15.21     16.51 o
  -2  18   7      122.96      152.77     22.45 o
  -1  18   7     3440.78     3610.88    140.49 o
   0  18   7      783.79      837.04     43.96 o
   1  18   7       95.88       94.67     19.79 o
   2  18   7       75.78      127.27     22.48 o
   0  19   7     1077.15     1187.62     52.11 o
  -8   0   8     2818.78     2865.84    147.72 o
  -6   0   8    14818.63    15010.56   1077.36 o
  -4   0   8    37884.65    38852.03   2187.70 o
  -2   0   8     3479.58     3113.49     85.99 o
   0   0   8     9532.80     8676.84    133.61 o
   2   0   8    41283.72    40503.16   1420.86 o
   4   0   8     9909.28    10119.75    982.70 o
   6   0   8    11090.25    10789.53    745.97 o
   8   0   8     9636.22     9931.48    989.01 o
  -8   1   8      472.80      494.49     31.03 o
  -7   1   8      759.83      737.67     37.60 o
  -6   1   8      133.96      149.28     17.26 o
  -5   1   8     3105.74     3076.08    120.43 o
  -4   1   8      360.15      467.40     30.09 o
  -3   1   8       99.54      175.19     23.60 o
  -2   1   8      371.83      428.53     32.79 o
  -1   1   8    11740.99    11174.34    171.01 o
   0   1   8      582.68      560.58     15.44 o
   1   1   8      768.67      850.88     38.74 o
   2   1   8     7096.14     7039.12    207.25 o
   3   1   8     1553.95     1572.68    163.87 o
   4   1   8    11310.07    11064.34    723.57 o
   5   1   8     4995.75     5116.27    284.66 o
   6   1   8      193.67      246.14     19.65 o
   7   1   8    21152.36    21795.76    846.70 o
   8   1   8     5461.19     5707.71    336.81 o
  -8   2   8     6765.47     6677.07    205.57 o
  -7   2   8        6.12       53.36     15.07 o
  -6   2   8       15.46       49.39     14.56 o
  -5   2   8        2.95       79.33     18.15 o
  -4   2   8        5.22       77.47     25.69 o
  -3   2   8        3.34      281.93    118.28 o
  -2   2   8    17174.33    17205.96    353.34 o
  -1   2   8     1322.36     1440.90     21.06 o
   0   2   8    54676.10    50781.65    707.20 o
   1   2   8    16477.34    16654.96    322.76 o
   2   2   8      182.97      296.60     51.06 o
   3   2   8    30151.50    30481.77   1596.12 o
   4   2   8     6849.48     6916.15    366.20 o
   5   2   8    11984.52    12178.74    602.10 o
   6   2   8      423.74      514.93     25.19 o
   7   2   8      103.38      173.24     27.15 o
   8   2   8      523.49      550.80     38.79 o
  -8   3   8        0.13       39.67     16.99 o
  -7   3   8      566.29      535.49     29.57 o
  -6   3   8        1.21        9.37     11.65 o
  -5   3   8    18178.54    17496.04    434.00 o
  -4   3   8       88.84      105.18     14.00 o
  -3   3   8     3344.96     3235.08     81.59 o
  -2   3   8       82.72       99.47      9.12 o
  -1   3   8     7134.39     6634.20    139.33 o
   0   3   8     1638.43     1686.87     32.80 o
   1   3   8     1911.18     1928.40     41.83 o
   2   3   8     1931.90     2144.59     87.54 o
   3   3   8    44713.74    46545.63   2575.24 o
   4   3   8      181.79      230.26     18.91 o
   5   3   8    65676.99    65322.42   3328.83 o
   6   3   8      188.37      235.21     23.14 o
   7   3   8    20130.73    20905.22    824.17 o
   8   3   8      375.87      355.05     33.87 o
  -8   4   8     5124.02     5067.15    140.99 o
  -7   4   8      597.53      628.55     38.72 o
  -6   4   8       59.81       79.66     15.22 o
  -5   4   8       76.97      107.06     15.40 o
  -4   4   8     2337.30     2224.70     62.33 o
  -3   4   8      445.21      433.91     16.76 o
  -2   4   8    15137.12    14502.20    202.95 o
  -1   4   8      758.01      840.54     33.69 o
   0   4   8    33407.70    31266.59    800.37 o
   1   4   8    20446.32    19889.10    451.49 o
   2   4   8     2625.83     2746.20    138.47 o
   3   4   8    33598.64    33113.80   1589.68 o
   4   4   8     5775.42     5705.34    331.26 o
   5   4   8     2611.47     2814.96    141.36 o
   6   4   8      376.53      345.10     22.98 o
   7   4   8      764.28      780.44     32.45 o
  -7   5   8       57.64       77.64     17.82 o
  -6   5   8      211.91      244.10     23.23 o
  -5   5   8     1388.55     1454.14     39.84 o
  -4   5   8     2630.23     2503.77     68.43 o
  -3   5   8       32.70       41.08      9.70 o
  -2   5   8     8510.30     8176.70     66.24 o
  -1   5   8    12285.97    11964.25    318.80 o
   0   5   8      300.23      348.41     15.22 o
   1   5   8     7582.25     7353.25    191.38 o
   2   5   8    14653.31    14525.57    583.24 o
   3   5   8      100.08      164.14     31.42 o
   4   5   8     4857.04     4681.80    172.41 o
   5   5   8     6550.30     6282.73    187.43 o
   6   5   8      217.42      229.52     22.40 o
   7   5   8    16686.60    16770.29    565.81 o
  -7   6   8     1358.26     1274.07     48.38 o
  -6   6   8    15756.17    14464.14    370.64 o
  -5   6   8       10.70       84.06     19.84 o
  -4   6   8    31047.58    29655.88    747.66 o
  -3   6   8     2356.26     2207.82     42.26 o
  -2   6   8    13996.85    13623.83    240.62 o
  -1   6   8     1786.48     1841.96     64.81 o
   0   6   8    13350.19    12850.94    304.66 o
   1   6   8     1272.65     1379.58     58.96 o
   2   6   8    38195.81    37374.23   1322.94 o
   3   6   8     1076.94     1034.84     35.82 o
   4   6   8     8130.71     7497.74    290.76 o
   5   6   8       10.13       37.72     15.60 o
   6   6   8     8761.33     8323.44    281.07 o
   7   6   8        1.42        5.37     16.16 o
  -7   7   8      848.69      782.65     47.00 o
  -6   7   8     2669.20     2353.89     74.62 o
  -5   7   8      709.86      708.67     34.62 o
  -4   7   8        7.50       54.24     13.42 o
  -3   7   8     1075.02     1102.64     26.29 o
  -2   7   8      931.08      989.04     24.44 o
  -1   7   8     9794.56     9642.55    211.31 o
   0   7   8      176.98      192.48     14.35 o
   1   7   8       37.06       81.98     17.58 o
   2   7   8     4929.63     5043.52    153.81 o
   3   7   8     1886.46     1896.88     93.79 o
   4   7   8     9999.86     9797.45    274.84 o
   5   7   8     3085.77     3102.84    142.87 o
   6   7   8     2616.08     2530.43     71.70 o
   7   7   8    18541.58    18980.90    888.65 o
  -7   8   8       14.88       25.80     17.41 o
  -6   8   8      970.79      848.16     39.28 o
  -5   8   8       97.99      116.43     19.63 o
  -4   8   8     1864.35     1714.44     48.24 o
  -3   8   8      805.73      749.27     25.41 o
  -2   8   8    16539.28    16014.68    298.15 o
  -1   8   8      696.63      690.57     21.59 o
   0   8   8    31261.65    30442.99    633.53 o
   1   8   8     1245.29     1264.57     31.67 o
   2   8   8      477.61      522.55     26.82 o
   3   8   8    10974.26    10712.33    425.04 o
   4   8   8     6053.71     6099.93    235.08 o
   5   8   8    12680.66    12413.35    321.99 o
   6   8   8      314.47      401.86     40.19 o
   7   8   8       18.60      134.62     62.93 o
  -7   9   8     1055.38     1016.85     45.51 o
  -6   9   8       35.85       50.34     25.93 o
  -5   9   8    13373.66    12247.92    284.55 o
  -4   9   8       48.48       58.85     15.26 o
  -3   9   8     5890.81     5706.03     99.63 o
  -2   9   8      312.83      362.53     27.14 o
  -1   9   8     1802.42     1762.03     63.97 o
   0   9   8     3256.38     3305.52     69.67 o
   1   9   8       35.33       96.20     24.43 o
   2   9   8     2966.92     2924.02     67.87 o
   3   9   8    29483.33    28146.66    788.23 o
   4   9   8      505.67      524.61     26.19 o
   5   9   8    37085.73    35170.56   1070.01 o
   6   9   8     3148.12     3073.25     79.90 o
   7   9   8    13117.21    13250.53    550.74 o
  -6  10   8      130.20      116.53     21.52 o
  -5  10   8      213.30      235.01     25.89 o
  -4  10   8      647.38      623.28     33.15 o
  -3  10   8     2426.38     2298.77     64.52 o
  -2  10   8     7535.53     7332.64    246.62 o
  -1  10   8     1098.25     1127.83     52.66 o
   0  10   8    26117.00    25134.09    717.13 o
   1  10   8    19225.93    18685.31    434.77 o
   2  10   8     6779.19     6708.93    144.98 o
   3  10   8    19622.53    18762.72    548.26 o
   4  10   8     1758.77     1768.58     47.51 o
   5  10   8      654.14      750.88     39.59 o
   6  10   8      161.43      159.63     19.27 o
  -6  11   8      621.57      671.60     40.19 o
  -5  11   8     1413.73     1387.92     49.96 o
  -4  11   8     2753.02     2619.44    120.03 o
  -3  11   8      174.36      196.68     19.78 o
  -2  11   8     9640.90     9319.92    211.62 o
  -1  11   8     4579.22     4491.50    164.60 o
   0  11   8      995.50      987.69     60.26 o
   1  11   8     1517.75     1511.98     41.31 o
   2  11   8    20582.69    19738.54    615.02 o
   3  11   8     1047.62     1085.08     38.83 o
   4  11   8     6752.56     6599.67    152.55 o
   5  11   8     3818.98     3704.44     78.37 o
   6  11   8      178.05      198.02     25.55 o
  -6  12   8     6981.95     6693.44    161.77 o
  -5  12   8      254.33      276.46     29.47 o
  -4  12   8    13459.25    12245.38    280.94 o
  -3  12   8     5997.91     5898.57    181.42 o
  -2  12   8    10061.37     9794.92    248.09 o
  -1  12   8     4406.90     4338.47    134.27 o
   0  12   8    11605.49    11354.04    345.29 o
   1  12   8      986.16     1005.89     58.90 o
   2  12   8    18595.46    18675.69    444.62 o
   3  12   8        4.98       16.14     11.81 o
   4  12   8     1598.15     1572.41     88.20 o
   5  12   8      598.28      604.39     47.50 o
   6  12   8     2978.57     2822.01     79.10 o
  -5  13   8      792.38      800.91     42.13 o
  -4  13   8      355.29      420.19     31.82 o
  -3  13   8     1572.82     1572.33     45.81 o
  -2  13   8     3745.61     3494.25    106.79 o
  -1  13   8     5199.05     5137.34    140.04 o
   0  13   8        0.11       60.87     30.22 o
   1  13   8        0.05        3.27     10.62 o
   2  13   8      404.43      434.24     30.94 o
   3  13   8      978.56      971.46     42.10 o
   4  13   8     5894.98     5658.19    119.38 o
   5  13   8     2061.41     2076.55     64.29 o
  -5  14   8       10.85       37.70     18.08 o
  -4  14   8      933.88      904.60     52.24 o
  -3  14   8     1697.83     1673.25     55.16 o
  -2  14   8     7569.17     7677.01    262.89 o
  -1  14   8      123.91      178.79     28.19 o
   0  14   8     4772.51     4697.94    198.89 o
   1  14   8      188.96      205.26     24.56 o
   2  14   8       21.59       16.94     14.48 o
   3  14   8     3472.69     3314.42     99.28 o
   4  14   8     1766.80     1816.43     57.77 o
   5  14   8     9597.98     9811.21    252.21 o
  -4  15   8       45.53       42.71     17.98 o
  -3  15   8     2289.69     2218.87     66.98 o
  -2  15   8       20.34       34.56     14.30 o
  -1  15   8      794.01      780.42     41.05 o
   0  15   8     2505.29     2645.68     68.18 o
   1  15   8       43.62       65.97     17.70 o
   2  15   8     3579.51     3343.47    148.53 o
   3  15   8     7546.70     7338.39    213.90 o
   4  15   8     1072.78     1084.38     62.07 o
  -4  16   8      176.30      193.91     42.34 o
  -3  16   8      989.03     1004.18     50.14 o
  -2  16   8     2220.47     2130.40     84.13 o
  -1  16   8       10.21       86.62     39.43 o
   0  16   8     9029.64     9174.60    282.39 o
   1  16   8    15314.48    14925.25    410.08 o
   2  16   8     3068.31     3494.38     96.23 o
   3  16   8    10354.44    10551.81    223.85 o
  -3  17   8      739.91      759.79     44.10 o
  -2  17   8     4843.80     5169.70    172.98 o
  -1  17   8      441.44      556.65     38.80 o
   0  17   8       29.55       74.33     19.79 o
   1  17   8      682.68      673.06     59.06 o
   2  17   8     9440.01     9475.75    279.54 o
   3  17   8     1405.77     1531.23     62.39 o
  -1  18   8     2949.27     2926.72    125.49 o
   0  18   8     6892.85     7379.08    219.89 o
   1  18   8      242.78      206.58     26.18 o
  -7   0   9    41895.46    37154.80   1171.12 o
  -5   0   9    30711.75    31054.08   2135.99 o
  -3   0   9        2.84      159.77     67.18 o
  -1   0   9     9763.08     9532.92    171.31 o
   1   0   9     3485.96     3706.91     83.24 o
   3   0   9     1429.23     1552.67    166.60 o
   5   0   9      168.88      146.47     34.00 o
   7   0   9    10076.73    10404.50    718.32 o
  -7   1   9     1175.85     1180.75     42.94 o
  -6   1   9     6512.76     6377.21    218.42 o
  -5   1   9    17494.11    16602.89    611.02 o
  -4   1   9     2887.09     2772.08     86.65 o
  -3   1   9    79064.54    78506.47   2001.76 o
  -2   1   9    17682.52    17049.80    286.40 o
  -1   1   9    45208.79    43615.31    575.38 o
   0   1   9     8196.16     7768.65    115.97 o
   1   1   9     8568.64     8341.26    118.38 o
   2   1   9     1175.10     1104.98     60.67 o
   3   1   9     1921.14     2076.49     81.57 o
   4   1   9     4847.94     4675.47    266.62 o
   5   1   9     4527.08     4666.25    220.43 o
   6   1   9     2155.42     2248.25    140.21 o
   7   1   9       97.81      103.62     17.26 o
  -7   2   9      376.40      404.24     40.75 o
  -6   2   9      357.36      379.35     32.34 o
  -5   2   9     4130.63     4193.35    145.03 o
  -4   2   9     2792.08     2797.35    108.34 o
  -3   2   9    23788.70    23762.75    416.00 o
  -2   2   9     7456.36     7385.69     91.29 o
  -1   2   9     1179.56     1301.63     39.89 o
   0   2   9     1919.57     2087.82     31.17 o
   1   2   9    30487.01    29003.22    499.89 o
   2   2   9    25605.45    25273.86   1044.56 o
   3   2   9     4189.13     4084.63    135.67 o
   4   2   9    37704.17    36884.13   1895.71 o
   5   2   9    11942.08    11824.72    534.28 o
   6   2   9    21854.26    21331.78    997.66 o
   7   2   9     7722.99     8217.94    338.42 o
  -7   3   9       54.23       64.17     17.02 o
  -6   3   9      475.36      467.29     27.64 o
  -5   3   9       55.95      117.11     36.89 o
  -4   3   9     3806.51     3717.65    100.90 o
  -3   3   9       62.37      165.89     27.44 o
  -2   3   9     1373.22     1381.67     26.58 o
  -1   3   9      240.39      256.79     16.65 o
   0   3   9   101517.81    94861.90   2187.53 o
   1   3   9      222.86      286.22     15.75 o
   2   3   9   109772.13   104876.18   4218.00 o
   3   3   9     1484.94     1444.87     84.59 o
   4   3   9     5004.14     4690.81    147.64 o
   5   3   9       25.09       47.95     20.15 o
   6   3   9    10835.86    10327.59    389.66 o
   7   3   9       19.79       67.89     35.42 o
  -7   4   9      138.79      104.57     18.95 o
  -6   4   9      888.08      920.05     40.85 o
  -5   4   9     6774.50     6541.22    141.80 o
  -4   4   9     1818.40     1706.13     40.85 o
  -3   4   9    17917.75    17509.97    302.39 o
  -2   4   9     9157.66     8887.26    121.88 o
  -1   4   9      596.53      734.98     50.54 o
   0   4   9     1131.08     1103.53     55.40 o
   1   4   9    30779.25    29946.69    876.90 o
   2   4   9    23908.96    23532.99    958.40 o
   3   4   9     6702.08     6472.98    254.26 o
   4   4   9    40546.41    38143.60   1428.48 o
   5   4   9    11291.01    10811.55    444.09 o
   6   4   9    21440.13    20212.80    624.90 o
   7   4   9     5436.39     5625.84    235.88 o
  -7   5   9      269.45      345.14     40.73 o
  -6   5   9     6187.62     5969.05    210.96 o
  -5   5   9     7720.93     7134.91    228.70 o
  -4   5   9      658.96      700.94     28.63 o
  -3   5   9    47491.64    45994.41    790.10 o
  -2   5   9    18595.11    18120.69    294.74 o
  -1   5   9    65462.31    62638.11   1374.84 o
   0   5   9     5443.27     5353.69    113.63 o
   1   5   9     4429.28     4327.09    167.34 o
   2   5   9      866.36      911.95     46.08 o
   3   5   9     6960.90     7029.25    324.27 o
   4   5   9    11256.84    10581.00    343.20 o
   5   5   9     6680.87     6457.97    249.88 o
   6   5   9     3253.17     3234.72     97.25 o
   7   5   9       35.35       44.57     16.29 o
  -7   6   9    26507.88    25402.75    859.23 o
  -6   6   9      836.96      813.14     39.63 o
  -5   6   9    22238.04    21391.79    660.66 o
  -4   6   9      278.13      367.93     48.83 o
  -3   6   9       15.38      107.31     32.35 o
  -2   6   9        7.68       68.19     22.62 o
  -1   6   9    11268.49    10797.23    215.79 o
   0   6   9      633.35      661.86     21.24 o
   1   6   9     3292.88     3449.81    106.08 o
   2   6   9     2050.63     2096.01     83.50 o
   3   6   9     2051.30     2047.72     99.85 o
   4   6   9     2208.06     2085.50    104.32 o
   5   6   9       74.70      126.94     16.71 o
   6   6   9       16.00       49.55     14.72 o
   7   6   9     7207.50     7625.34    195.68 o
  -7   7   9      940.36     1030.64     47.01 o
  -6   7   9     3754.67     3653.27    143.78 o
  -5   7   9    22078.23    20760.49    624.68 o
  -4   7   9      598.72      581.68     31.61 o
  -3   7   9    40733.80    39421.65    799.55 o
  -2   7   9    14666.75    14518.95    295.65 o
  -1   7   9    18159.58    17803.20    310.89 o
   0   7   9     6528.06     6232.56    120.29 o
   1   7   9      945.73     1002.10     36.95 o
   2   7   9     1237.34     1192.34     56.59 o
   3   7   9      593.92      604.33     39.85 o
   4   7   9     3143.26     3005.19    124.95 o
   5   7   9     3297.04     3236.82    120.18 o
   6   7   9      184.48      217.15     24.68 o
   7   7   9     1452.51     1491.33     48.55 o
  -6   8   9       80.93      112.13     26.85 o
  -5   8   9     3248.62     3059.57    105.94 o
  -4   8   9     6975.56     6704.69    220.58 o
  -3   8   9     5881.41     5714.38    116.81 o
  -2   8   9     4721.25     4694.39    109.90 o
  -1   8   9      749.94      722.65     27.15 o
   0   8   9     3545.32     3697.35     75.58 o
   1   8   9    21306.13    20860.14    429.28 o
   2   8   9    11063.78    10807.23    297.15 o
   3   8   9     2068.22     2011.93     65.42 o
   4   8   9    20293.27    19091.75    676.07 o
   5   8   9     4707.59     4724.04    147.01 o
   6   8   9    14196.23    13757.72    394.99 o
  -6   9   9      622.78      572.03     36.31 o
  -5   9   9     1332.55     1247.77     63.50 o
  -4   9   9     4117.50     3795.25     73.75 o
  -3   9   9       55.09       79.09     14.82 o
  -2   9   9     1138.94     1276.81     76.84 o
  -1   9   9     1597.70     1443.45     40.07 o
   0   9   9    65023.28    63225.43   1711.71 o
   1   9   9      250.65      299.68     20.82 o
   2   9   9    64848.75    61988.50   1712.20 o
   3   9   9     2638.29     2641.87     65.81 o
   4   9   9     3870.56     3871.95     92.63 o
   5   9   9      453.71      537.00     28.37 o
   6   9   9     4234.30     4079.42    112.06 o
  -6  10   9     1401.17     1337.95     61.60 o
  -5  10   9     3541.72     3420.45     88.36 o
  -4  10   9      275.76      285.48     26.53 o
  -3  10   9     6598.38     6390.11    169.46 o
  -2  10   9    10299.15     9698.86    297.24 o
  -1  10   9       13.02       78.36     14.22 o
   0  10   9     3000.88     2976.62     94.81 o
   1  10   9    16444.19    16454.55    478.61 o
   2  10   9    10897.63    10751.41    242.88 o
   3  10   9      829.82      879.13     32.46 o
   4  10   9    37718.05    36317.25   1117.56 o
   5  10   9     6783.10     6965.61    197.39 o
   6  10   9     8939.80     8702.67    248.56 o
  -6  11   9     2751.67     2717.56    102.29 o
  -5  11   9     2708.38     2550.36     67.06 o
  -4  11   9      584.66      621.16     36.42 o
  -3  11   9    24873.64    24118.01    793.40 o
  -2  11   9     6948.57     6855.15    191.92 o
  -1  11   9    44052.94    42511.52   1326.24 o
   0  11   9     3942.02     3853.38    143.89 o
   1  11   9     2404.73     2341.97    102.27 o
   2  11   9      654.92      685.80     31.00 o
   3  11   9     8518.32     8342.85    210.89 o
   4  11   9     6954.75     6846.14    137.86 o
   5  11   9     6403.46     6378.72    168.33 o
   6  11   9     2022.91     2118.47     82.02 o
  -5  12   9    11005.47    10615.69    214.91 o
  -4  12   9     1797.01     1786.20     56.56 o
  -3  12   9      101.30      175.12     25.63 o
  -2  12   9     1929.50     2007.42     72.69 o
  -1  12   9     6051.19     6121.12    143.51 o
   0  12   9     1511.60     1526.40     43.19 o
   1  12   9     3442.22     3383.03    104.63 o
   2  12   9     1459.51     1510.19     48.54 o
   3  12   9      510.80      531.45     47.77 o
   4  12   9     4142.99     4061.73    134.46 o
   5  12   9      413.63      450.37     36.56 o
  -5  13   9    18735.30    18009.14    447.97 o
  -4  13   9       25.10      101.90     69.64 o
  -3  13   9    21623.72    20866.23    623.68 o
  -2  13   9     5532.85     5378.50    214.65 o
  -1  13   9     7986.99     8248.65    297.22 o
   0  13   9     3077.47     3201.14    120.89 o
   1  13   9      535.19      489.60     28.02 o
   2  13   9     2781.98     2763.95     97.60 o
   3  13   9       66.71      140.24     27.39 o
   4  13   9      950.26      990.69     44.68 o
   5  13   9     1205.75     1299.83     62.11 o
  -4  14   9     4531.92     4390.84    139.91 o
  -3  14   9     1956.70     2024.38     80.44 o
  -2  14   9      893.50      956.31     34.65 o
  -1  14   9      544.40      611.24     34.43 o
   0  14   9     3250.33     3333.19    121.91 o
   1  14   9     4475.21     4416.11    136.81 o
   2  14   9     5261.88     5213.52    244.17 o
   3  14   9     1167.85     1160.94     48.08 o
   4  14   9     6133.37     6048.20    236.59 o
  -4  15   9     2006.85     1983.45     74.61 o
  -3  15   9        1.24       31.10     15.98 o
  -2  15   9     3460.69     3553.82    138.78 o
  -1  15   9     2883.88     2772.37    146.79 o
   0  15   9    24417.37    23583.73    932.19 o
   1  15   9      633.90      631.11     54.31 o
   2  15   9    23364.31    22883.06    815.38 o
   3  15   9      667.94      644.19     39.49 o
  -3  16   9     1723.32     1796.40     69.67 o
  -2  16   9     5119.18     4955.81    127.69 o
  -1  16   9      455.01      535.91     37.57 o
   0  16   9     1815.10     1722.87     60.67 o
   1  16   9     5236.18     5417.07    231.26 o
   2  16   9     9426.60     9234.79    327.72 o
   3  16   9      381.37      486.65     37.31 o
  -1  17   9    20370.08    20602.97    652.71 o
   0  17   9     2234.42     2190.06     79.42 o
   1  17   9     1834.31     2020.35     77.60 o
  -6   0  10    29324.34    27642.47    443.22 o
  -4   0  10    45864.62    42347.75    914.41 o
  -2   0  10     5197.41     5064.27    194.24 o
   0   0  10     5726.04     5337.67    218.66 o
   2   0  10      534.87      522.95     38.75 o
   4   0  10     7128.90     6675.93    474.04 o
   6   0  10      100.75      129.87     28.35 o
  -7   1  10      523.93      533.60     36.57 o
  -6   1  10    14737.48    13469.11    343.93 o
  -5   1  10    11708.01    11167.83    123.81 o
  -4   1  10      152.15      185.19     37.94 o
  -3   1  10      562.33      656.17     65.87 o
  -2   1  10      470.31      451.24     18.77 o
  -1   1  10    17461.23    16864.42    206.20 o
   0   1  10       63.78      125.50     25.93 o
   1   1  10     7553.70     7267.09    136.17 o
   2   1  10     2060.94     2006.12     66.11 o
   3   1  10     2004.60     1918.76     53.98 o
   4   1  10     3377.21     3110.66    107.65 o
   5   1  10      218.17      282.97     37.95 o
   6   1  10      530.80      585.83     31.39 o
   7   1  10     4626.67     4556.99    169.03 o
  -7   2  10     2458.90     2422.14     67.04 o
  -6   2  10      459.24      519.40     44.92 o
  -5   2  10     1424.73     1448.53     63.75 o
  -4   2  10      378.73      418.10     24.30 o
  -3   2  10    28581.76    27852.93    889.22 o
  -2   2  10     9749.80     9386.63    140.00 o
  -1   2  10    27323.06    25502.60    379.03 o
   0   2  10     6466.16     6228.23    112.68 o
   1   2  10     8582.84     8122.59    111.70 o
   2   2  10     1490.83     1458.37     42.53 o
   3   2  10     1548.98     1528.83     78.39 o
   4   2  10     6410.28     5920.85    244.96 o
   5   2  10     2679.89     2758.74    127.58 o
   6   2  10      673.40      678.89     33.32 o
   7   2  10     2308.17     2343.57     64.81 o
  -7   3  10      588.34      566.63     32.10 o
  -6   3  10       73.43       69.72     16.36 o
  -5   3  10      265.61      307.09     23.52 o
  -4   3  10       73.02       93.56     14.91 o
  -3   3  10     1449.54     1455.32     59.31 o
  -2   3  10     1226.57     1218.44     27.00 o
  -1   3  10     2751.90     2679.32     42.40 o
   0   3  10      145.85      178.30     18.97 o
   1   3  10    12159.34    11978.31    372.47 o
   2   3  10      219.05      207.37     18.61 o
   3   3  10    30987.23    29174.34   1024.21 o
   4   3  10        3.01       34.55     14.75 o
   5   3  10     1519.29     1631.32     67.03 o
   6   3  10       88.94       94.48     17.31 o
   7   3  10      304.89      377.11     29.16 o
  -7   4  10      541.73      513.97     31.29 o
  -6   4  10     1352.18     1392.12     60.33 o
  -5   4  10      926.54      963.30     43.45 o
  -4   4  10     2095.76     1985.24     70.72 o
  -3   4  10    11389.81    11097.42    189.96 o
  -2   4  10     9469.02     9159.22    107.31 o
  -1   4  10    29253.57    27822.34    390.97 o
   0   4  10     8918.60     8847.40    183.68 o
   1   4  10    24400.60    23527.91    662.14 o
   2   4  10     3090.22     3022.85    124.84 o
   3   4  10     3469.95     3346.49    150.67 o
   4   4  10     1924.13     1855.90     57.78 o
   5   4  10      988.71      982.11     48.03 o
   6   4  10     2442.86     2204.05     72.30 o
   7   4  10     2268.78     2258.76     57.88 o
  -7   5  10      156.11      229.67     41.65 o
  -6   5  10     6742.52     6704.99    199.64 o
  -5   5  10    13665.85    13317.96    398.63 o
  -4   5  10      964.13     1107.28     56.42 o
  -3   5  10     2184.09     2107.76     71.50 o
  -2   5  10      334.91      359.11     17.76 o
  -1   5  10    10267.16     9733.53    124.94 o
   0   5  10       55.80       86.41     10.30 o
   1   5  10     2097.03     2077.20     65.32 o
   2   5  10      308.25      432.04     62.17 o
   3   5  10      524.66      515.13     28.57 o
   4   5  10     4256.10     4068.88    141.36 o
   5   5  10       36.60       52.28     14.73 o
   6   5  10     3374.12     3330.34    113.55 o
  -6   6  10    25503.58    24248.24    673.53 o
  -5   6  10      274.39      306.58     33.25 o
  -4   6  10    41188.26    38954.39   1031.06 o
  -3   6  10     1865.22     1972.75     39.89 o
  -2   6  10     2207.23     2167.66     71.38 o
  -1   6  10       49.87       70.65     10.84 o
   0   6  10     1698.31     1618.25     42.86 o
   1   6  10      216.69      202.24     17.26 o
   2   6  10      617.41      692.14     35.88 o
   3   6  10      533.62      519.60     55.36 o
   4   6  10     7586.02     7297.47    248.40 o
   5   6  10     1561.66     1428.31     51.55 o
   6   6  10       93.87       94.82     17.88 o
  -6   7  10    10585.45    10571.27    485.94 o
  -5   7  10     6341.60     6244.28    190.81 o
  -4   7  10      127.96      176.10     22.07 o
  -3   7  10      290.67      346.06     24.24 o
  -2   7  10     1037.37     1107.66     41.05 o
  -1   7  10    12275.99    11901.77    194.68 o
   0   7  10        6.86       37.39     14.08 o
   1   7  10     8212.88     8044.30    184.32 o
   2   7  10     8036.78     7734.03    237.58 o
   3   7  10      766.00      762.38     39.17 o
   4   7  10     1631.21     1570.49     58.53 o
   5   7  10      394.14      386.92     27.10 o
   6   7  10       29.16       50.66     15.99 o
  -6   8  10      619.46      623.84     44.07 o
  -5   8  10     1157.54     1196.44     50.83 o
  -4   8  10      135.24      146.40     20.78 o
  -3   8  10    29820.98    28873.13    432.42 o
  -2   8  10    10612.07    10443.99    208.32 o
  -1   8  10    20303.08    19149.31    435.59 o
   0   8  10     6998.06     6695.36    116.27 o
   1   8  10     2238.59     2372.46     79.07 o
   2   8  10      863.44      894.19     37.11 o
   3   8  10      654.71      714.89     42.17 o
   4   8  10     1871.23     1824.84     59.06 o
   5   8  10     4625.76     4524.40     99.50 o
   6   8  10      197.96      165.88     21.67 o
  -6   9  10      322.21      389.07     40.27 o
  -5   9  10     1176.57     1147.31     46.31 o
  -4   9  10     1922.88     1737.58     52.71 o
  -3   9  10     1984.20     1914.27     46.75 o
  -2   9  10     3603.80     3382.33     86.20 o
  -1   9  10      201.93      191.47     17.30 o
   0   9  10      378.60      413.08     25.36 o
   1   9  10     5165.05     5268.53    202.70 o
   2   9  10     4033.81     4002.04     94.45 o
   3   9  10    15997.34    15651.36    501.17 o
   4   9  10       16.02       54.11     15.77 o
   5   9  10     2520.92     2546.02    114.18 o
   6   9  10      867.75      939.83     37.40 o
  -5  10  10      414.69      409.35     41.65 o
  -4  10  10      522.43      517.17     33.21 o
  -3  10  10     4656.55     4351.83    105.01 o
  -2  10  10     4156.28     4184.39    106.14 o
  -1  10  10    15447.56    15454.55    485.58 o
   0  10  10      732.98      846.25     45.27 o
   1  10  10    29429.96    28973.63    790.44 o
   2  10  10     4134.02     3907.12    105.60 o
   3  10  10     5210.40     5140.54    168.98 o
   4  10  10      256.94      294.35     25.08 o
   5  10  10      143.07      149.94     19.88 o
  -5  11  10     4912.72     4887.98    152.34 o
  -4  11  10     1792.17     1785.41     56.26 o
  -3  11  10     1610.09     1621.32     42.31 o
  -2  11  10      139.41      147.12     16.62 o
  -1  11  10     1872.96     1967.62     49.08 o
   0  11  10      396.64      356.51     33.57 o
   1  11  10     1572.56     1590.22     83.43 o
   2  11  10       13.09       50.31     14.03 o
   3  11  10      143.23      194.57     30.13 o
   4  11  10     7524.79     7381.72    235.46 o
   5  11  10      519.66      515.17     34.11 o
  -5  12  10       34.36       57.65     20.76 o
  -4  12  10    18704.37    18264.01    395.40 o
  -3  12  10      987.98      894.36     37.45 o
  -2  12  10      741.58      705.53     29.61 o
  -1  12  10      179.70      194.90     30.76 o
   0  12  10      619.19      540.87     28.97 o
   1  12  10      190.36      186.12     20.37 o
   2  12  10      202.54      233.52     25.91 o
   3  12  10        3.79       39.74     21.31 o
   4  12  10     2710.34     3023.93     91.05 o
   5  12  10     3760.12     3560.15     91.51 o
  -4  13  10       50.85       73.95     21.06 o
  -3  13  10       34.45       59.57     17.02 o
  -2  13  10     1406.76     1540.66     49.61 o
  -1  13  10     3264.96     3519.79    126.97 o
   0  13  10      777.44      799.25     40.76 o
   1  13  10     4970.23     5174.67    163.48 o
   2  13  10     4662.11     4714.77    152.89 o
   3  13  10       93.50       96.73     19.78 o
   4  13  10      249.55      295.69     30.41 o
  -3  14  10    17291.96    17282.07    531.76 o
  -2  14  10     3257.72     3372.17    124.10 o
  -1  14  10    15324.98    15736.27    540.74 o
   0  14  10     3710.80     3803.17    186.90 o
   1  14  10      202.44      213.74     30.19 o
   2  14  10      172.60      161.78     23.96 o
   3  14  10       97.02      109.85     21.59 o
  -3  15  10      705.49      761.40     38.12 o
  -2  15  10     3341.59     3411.43     96.06 o
  -1  15  10        0.54       40.67     17.73 o
   0  15  10     1630.41     1626.17     66.66 o
   1  15  10     2334.79     2565.02     71.34 o
   2  15  10     5573.81     5753.66    337.60 o
   3  15  10     5588.02     5885.61    262.22 o
  -1  16  10     7293.62     7452.50    248.26 o
   0  16  10       29.29       33.04     19.31 o
   1  16  10    14368.83    14734.13    499.61 o
  -5   0  11     5459.62     4800.57    120.27 o
  -3   0  11       17.62      120.19     57.60 o
  -1   0  11    14964.72    14206.35    381.32 o
   1   0  11    27958.51    24784.38    708.16 o
   3   0  11      172.54      144.81     27.93 o
   5   0  11    13434.06    12043.08    353.26 o
  -6   1  11      196.27      205.96     34.04 o
  -5   1  11      811.44      740.96     38.09 o
  -4   1  11     2298.16     2310.25     57.34 o
  -3   1  11       90.98      150.16     29.41 o
  -2   1  11     8122.57     7908.34    113.60 o
  -1   1  11     3333.69     3255.41     84.31 o
   0   1  11      182.28      204.09     15.67 o
   1   1  11     8685.84     7954.50    185.58 o
   2   1  11       20.99       22.81     17.19 o
   3   1  11     4724.09     4245.75     74.83 o
   4   1  11    21942.42    19833.25    521.92 o
   5   1  11      685.96      663.19     36.12 o
   6   1  11    17206.72    16065.67    254.94 o
  -6   2  11      146.66      185.35     25.68 o
  -5   2  11     3181.62     2978.63     68.76 o
  -4   2  11      137.49      164.97     21.24 o
  -3   2  11    13378.79    12727.58    124.39 o
  -2   2  11      968.59      910.42     28.05 o
  -1   2  11     5557.69     5232.84     83.73 o
   0   2  11     6597.16     6245.92    129.81 o
   1   2  11     5777.81     5599.41    106.08 o
   2   2  11     9343.67     8625.82    209.49 o
   3   2  11      745.41      770.69     61.16 o
   4   2  11      282.48      261.79     25.49 o
   5   2  11      649.08      665.30     40.65 o
   6   2  11     5212.08     4971.38     91.74 o
  -6   3  11     5148.04     5047.88     92.59 o
  -5   3  11       59.22      119.41     29.14 o
  -4   3  11      211.74      219.62     23.64 o
  -3   3  11     1319.51     1275.13     43.30 o
  -2   3  11      151.82      236.29     39.23 o
  -1   3  11     1905.12     1911.72     34.16 o
   0   3  11    13318.02    12385.96    282.81 o
   1   3  11        5.38       37.08     11.53 o
   2   3  11    53050.98    48982.30    958.15 o
   3   3  11        3.55       28.40     12.27 o
   4   3  11    32045.13    31278.64   1353.65 o
   5   3  11      114.67      164.71     29.64 o
   6   3  11     9115.44     9361.30    255.07 o
  -6   4  11        6.14       25.99     17.76 o
  -5   4  11      682.01      640.33     30.80 o
  -4   4  11      154.67      177.84     19.20 o
  -3   4  11    15400.48    15211.84    347.76 o
  -2   4  11     2016.44     1897.80     39.31 o
  -1   4  11     5702.81     5430.39     78.23 o
   0   4  11     7541.64     7196.35    180.40 o
   1   4  11      872.55      911.74     30.58 o
   2   4  11     6348.50     6031.16    144.98 o
   3   4  11      115.12      201.86     34.67 o
   4   4  11     1665.91     1572.17     45.85 o
   5   4  11     1195.68     1226.34     42.12 o
   6   4  11     3946.84     3890.90    151.44 o
  -6   5  11      146.56      166.85     23.60 o
  -5   5  11      296.90      319.97     25.78 o
  -4   5  11     4510.60     4580.18    192.54 o
  -3   5  11       22.48      231.20     91.96 o
  -2   5  11     6120.93     5794.69     90.53 o
  -1   5  11     4907.02     4869.63     87.58 o
   0   5  11       48.17       94.87     24.04 o
   1   5  11     8964.14     8712.93    251.61 o
   2   5  11      627.70      620.47     29.12 o
   3   5  11      474.29      532.43     27.95 o
   4   5  11    14267.58    13445.79    537.27 o
   5   5  11      798.79      816.27     47.07 o
   6   5  11    11326.73    11299.88    326.73 o
  -6   6  11      125.15      131.65     22.79 o
  -5   6  11     6487.46     6005.54    281.75 o
  -4   6  11     1216.20     1246.59     41.44 o
  -3   6  11     1759.85     1678.24     59.93 o
  -2   6  11      114.12      116.00     14.15 o
  -1   6  11    11952.38    11395.01    214.48 o
   0   6  11      651.31      597.62     24.92 o
   1   6  11    19300.76    18569.86    517.87 o
   2   6  11      130.93      165.62     19.46 o
   3   6  11       91.90       85.00     15.59 o
   4   6  11      178.17      168.90     25.23 o
   5   6  11    13695.27    13221.51    466.28 o
   6   6  11      156.43      135.26     20.67 o
  -6   7  11       19.59       31.52     17.91 o
  -5   7  11     3131.67     3073.78     77.06 o
  -4   7  11     5098.69     5025.15    165.32 o
  -3   7  11     1825.38     1796.64     61.28 o
  -2   7  11     3582.40     3567.25     58.89 o
  -1   7  11      364.43      423.95     43.17 o
   0   7  11     1179.80     1241.07     34.19 o
   1   7  11     8624.45     8642.89    183.85 o
   2   7  11        3.32       83.62     28.95 o
   3   7  11     7813.05     7125.19    148.08 o
   4   7  11    13551.00    12904.60    414.72 o
   5   7  11      618.65      707.98     42.38 o
   6   7  11    13479.98    13674.34    289.45 o
  -5   8  11     3362.55     3224.54    132.06 o
  -4   8  11       41.29       45.06     16.97 o
  -3   8  11    12170.77    11544.29    285.82 o
  -2   8  11      530.37      598.11     25.73 o
  -1   8  11     2171.14     2181.46     73.24 o
   0   8  11      584.34      666.13     27.75 o
   1   8  11     2171.85     2126.62     48.82 o
   2   8  11     6174.46     6352.87    242.43 o
   3   8  11     2280.12     2298.65     54.73 o
   4   8  11     2209.28     2169.59     89.48 o
   5   8  11      494.39      482.64     31.40 o
  -5   9  11      133.21      135.87     22.83 o
  -4   9  11      165.89      177.90     23.85 o
  -3   9  11      624.81      648.13     35.84 o
  -2   9  11        7.71       37.31     17.66 o
  -1   9  11     3925.80     4030.59     90.95 o
   0   9  11     8743.09     8669.29    198.59 o
   1   9  11       21.58       65.35     27.94 o
   2   9  11    30328.56    30379.45    880.02 o
   3   9  11     2805.45     2863.60    100.80 o
   4   9  11    15675.25    15271.62    471.89 o
   5   9  11      626.77      649.22     34.53 o
  -5  10  11      237.72      210.12     41.02 o
  -4  10  11      379.72      378.62     31.24 o
  -3  10  11     8929.19     8341.75    265.97 o
  -2  10  11     3306.55     3208.87     51.53 o
  -1  10  11     3883.52     3965.43    131.05 o
   0  10  11     8162.36     8175.96    220.79 o
   1  10  11       79.71      124.77     19.17 o
   2  10  11      765.33      810.23     40.54 o
   3  10  11     1072.84     1044.80     47.66 o
   4  10  11     1776.01     1715.01     68.09 o
   5  10  11      178.70      185.39     21.98 o
  -4  11  11     1532.62     1633.08     56.27 o
  -3  11  11       62.40       50.75     18.75 o
  -2  11  11     3789.11     3781.05     84.39 o
  -1  11  11     8749.06     8521.38    182.07 o
   0  11  11      237.53      239.00     22.90 o
   1  11  11     9825.98     9955.66    348.45 o
   2  11  11     3945.69     3958.06    137.34 o
   3  11  11      449.51      540.74     65.92 o
   4  11  11     9825.24     9633.30    313.37 o
  -4  12  11     3140.59     3098.75     76.30 o
  -3  12  11     2385.75     2377.48     75.22 o
  -2  12  11      538.55      594.75     32.05 o
  -1  12  11     6557.16     6561.99    212.02 o
   0  12  11      798.64      797.32     35.01 o
   1  12  11     7696.91     8097.07    241.61 o
   2  12  11      868.22      874.87     54.25 o
   3  12  11      321.70      363.48     27.85 o
   4  12  11      248.89      294.94     29.12 o
  -3  13  11     1994.39     1964.71     90.17 o
  -2  13  11      909.79      940.20     38.70 o
  -1  13  11       21.21       25.47     14.49 o
   0  13  11     1099.59     1186.12     42.67 o
   1  13  11     2877.49     3020.78    161.32 o
   2  13  11       86.52      109.71     24.13 o
   3  13  11     6404.25     6352.16    259.06 o
  -2  14  11     2560.48     2821.09     93.74 o
  -1  14  11      484.54      499.66     36.25 o
   0  14  11       45.97       78.40     17.40 o
   1  14  11      972.04      998.76     57.20 o
   2  14  11     4811.63     4985.39    216.30 o
  -1  15  11     2959.59     3159.59    101.97 o
   0  15  11     4076.11     4115.52    197.46 o
   1  15  11       41.02      105.66     41.96 o
  -6   0  12       50.47       44.54     30.13 o
  -4   0  12     5792.15     5425.89    196.92 o
  -2   0  12     5666.89     5537.23    199.03 o
   0   0  12     5756.87     5690.64    157.51 o
   2   0  12     2815.39     2484.86     89.96 o
   4   0  12     1257.90     1261.43     66.95 o
   6   0  12    22705.23    22056.88    640.69 o
  -6   1  12    14252.04    13342.07    361.98 o
  -5   1  12     4758.73     4674.93     87.84 o
  -4   1  12    33125.62    31081.82    221.16 o
  -3   1  12     2684.22     2597.32     61.05 o
  -2   1  12    11564.89    11235.15    170.82 o
  -1   1  12       38.44       59.63     12.33 o
   0   1  12       15.23       22.61     11.84 o
   1   1  12     2442.98     2211.20     55.63 o
   2   1  12     3984.04     3834.16     98.18 o
   3   1  12     4056.36     3811.59    196.78 o
   4   1  12     1220.30     1179.87     46.08 o
   5   1  12     1436.33     1250.30     48.63 o
   6   1  12      840.81      843.74     44.15 o
  -6   2  12     3289.79     3362.35    100.23 o
  -5   2  12      760.38      782.84     40.87 o
  -4   2  12     1132.62     1114.20     53.48 o
  -3   2  12      151.76      142.35     20.76 o
  -2   2  12    13885.93    13762.29    271.32 o
  -1   2  12     8850.20     8450.49    118.68 o
   0   2  12    13161.34    12562.88    408.95 o
   1   2  12    28245.36    25846.65    620.88 o
   2   2  12     2037.88     1908.91     53.11 o
   3   2  12    31398.05    28297.80    533.64 o
   4   2  12    10707.66     9687.39    281.54 o
   5   2  12    10455.41     9677.09    295.00 o
   6   2  12     1352.01     1356.30     52.52 o
  -6   3  12       16.54       32.43     19.32 o
  -5   3  12      980.09     1025.32     46.87 o
  -4   3  12      119.79       92.94     20.02 o
  -3   3  12    14104.43    13507.14    196.19 o
  -2   3  12        0.72       24.28     14.56 o
  -1   3  12    61585.30    59795.54   1151.78 o
   0   3  12       57.78       91.67     15.52 o
   1   3  12    16359.19    14910.98    455.73 o
   2   3  12      292.21      254.03     25.57 o
   3   3  12     5399.40     4904.79    172.26 o
   4   3  12      273.94      244.79     28.03 o
   5   3  12    11635.67    10614.24    262.86 o
   6   3  12      308.90      284.05     39.54 o
  -5   4  12     1472.49     1453.41     71.26 o
  -4   4  12      621.54      674.66     37.47 o
  -3   4  12     1313.22     1319.06     46.02 o
  -2   4  12    13798.44    13579.35    266.00 o
  -1   4  12     5252.78     5208.95     70.58 o
   0   4  12    14401.63    13499.14    396.17 o
   1   4  12    39881.39    38682.56   1238.89 o
   2   4  12      607.59      643.95     48.13 o
   3   4  12    31426.35    29325.09    952.05 o
   4   4  12    10331.48     9921.25    363.39 o
   5   4  12     8408.53     7754.33    239.62 o
  -5   5  12     4082.96     4021.42     82.66 o
  -4   5  12    26849.99    25967.38    705.28 o
  -3   5  12     3502.71     3413.11    100.23 o
  -2   5  12    17645.38    17408.62    206.52 o
  -1   5  12     1033.33     1014.55     31.51 o
   0   5  12     1417.65     1412.08     40.99 o
   1   5  12     2198.35     2141.90     62.62 o
   2   5  12     7212.31     6680.03    159.18 o
   3   5  12     7559.41     7131.54    248.55 o
   4   5  12      719.96      724.34     40.40 o
   5   5  12      462.05      496.73     35.41 o
  -5   6  12       85.07      102.04     24.29 o
  -4   6  12     3424.26     3395.88    120.19 o
  -3   6  12      295.13      351.83     25.47 o
  -2   6  12     5278.73     5179.96     78.02 o
  -1   6  12        1.96       53.94     24.20 o
   0   6  12     2795.72     2873.18     52.33 o
   1   6  12     1662.83     1761.08     54.66 o
   2   6  12     2615.63     2430.89     67.82 o
   3   6  12      110.64      137.91     18.52 o
   4   6  12     2527.32     2595.50    161.55 o
   5   6  12     1494.23     1535.34     64.78 o
  -5   7  12     2389.15     2461.96    104.03 o
  -4   7  12    13166.04    13076.41    258.87 o
  -3   7  12     3011.85     2979.15     66.72 o
  -2   7  12     3208.19     3303.90     53.38 o
  -1   7  12      316.29      353.40     30.09 o
   0   7  12      312.24      311.05     21.19 o
   1   7  12     1851.06     1830.46     46.61 o
   2   7  12     1634.94     1623.67     56.28 o
   3   7  12     1597.89     1474.49     49.26 o
   4   7  12     1874.80     1965.51    112.74 o
   5   7  12     1999.83     2020.93     76.56 o
  -5   8  12     1420.92     1380.02    101.79 o
  -4   8  12       14.45       51.17     18.55 o
  -3   8  12       29.71       42.77     17.57 o
  -2   8  12     7609.23     7429.11    128.95 o
  -1   8  12     6615.27     6797.70    191.57 o
   0   8  12     7727.37     7736.84    201.95 o
   1   8  12    14749.83    14392.92    356.00 o
   2   8  12     1149.45     1115.71     40.55 o
   3   8  12    24110.71    23100.95    579.47 o
   4   8  12     6582.03     6486.99    190.34 o
   5   8  12    12018.37    11991.63    318.33 o
  -4   9  12      323.37      299.33     29.15 o
  -3   9  12     9578.70     9367.91    212.98 o
  -2   9  12      164.06      168.78     25.29 o
  -1   9  12    47380.11    47111.81    747.84 o
   0   9  12      845.55      885.35     36.13 o
   1   9  12    10406.15    10182.15    218.89 o
   2   9  12     1316.81     1327.92     43.27 o
   3   9  12     2353.93     2304.85     86.24 o
   4   9  12       11.09       18.83     14.97 o
  -4  10  12      294.94      357.82     32.32 o
  -3  10  12     3543.31     3367.34    119.71 o
  -2  10  12     4234.42     4420.51     85.80 o
  -1  10  12     3065.45     3332.43     92.09 o
   0  10  12     6198.88     6475.90    193.09 o
   1  10  12    28224.63    28077.95    762.33 o
   2  10  12      852.28      868.02     37.20 o
   3  10  12    22628.25    22227.60    840.04 o
   4  10  12     6825.31     6945.33    237.90 o
  -3  11  12     1544.85     1617.21     56.16 o
  -2  11  12    12241.73    12472.85    210.29 o
  -1  11  12      704.35      721.54     35.13 o
   0  11  12     1259.60     1287.23     44.03 o
   1  11  12     1427.68     1440.03     53.39 o
   2  11  12     5254.90     5366.90    259.23 o
   3  11  12     2898.46     2891.65    167.06 o
  -3  12  12     2819.68     2910.87    106.89 o
  -2  12  12     4273.91     4853.91    239.26 o
  -1  12  12       34.48       57.99     16.16 o
   0  12  12     2330.42     2481.53     93.14 o
   1  12  12     4682.03     4910.37    184.43 o
   2  12  12      594.57      616.17     33.69 o
   3  12  12      226.01      233.40     26.76 o
  -2  13  12     1779.63     1980.70    120.03 o
  -1  13  12      761.19      850.35     38.77 o
   0  13  12      343.11      401.60     29.23 o
   1  13  12     2120.15     2248.81    105.89 o
   2  13  12      172.61      213.63     23.76 o
  -5   0  13     8787.40     9207.31    179.14 o
  -3   0  13        3.34      116.75     86.67 o
  -1   0  13      397.71      356.38     29.56 o
   1   0  13     3206.16     3150.48     96.45 o
   3   0  13     1358.65     1292.71     66.95 o
   5   0  13      560.53      529.92     95.45 o
  -5   1  13      894.38      973.95     46.21 o
  -4   1  13     3993.29     3990.49     81.90 o
  -3   1  13     2039.73     2100.92     63.50 o
  -2   1  13     7868.99     7810.15    119.40 o
  -1   1  13       11.41       41.96     16.03 o
   0   1  13      192.32      172.88     24.70 o
   1   1  13     2181.76     2099.00     72.61 o
   2   1  13       28.24       64.99     23.51 o
   3   1  13     2532.41     2196.07     60.65 o
   4   1  13     2390.03     2187.68     61.94 o
   5   1  13      929.13      867.73     43.66 o
  -5   2  13     2633.54     2615.50     70.07 o
  -4   2  13    17261.57    16325.78    177.27 o
  -3   2  13     8040.56     7763.28    224.54 o
  -2   2  13     9473.33     9237.75    143.21 o
  -1   2  13      108.52      117.73     15.21 o
   0   2  13     2288.24     2359.47     86.42 o
   1   2  13     4615.49     4503.08    144.41 o
   2   2  13      258.19      276.46     46.08 o
   3   2  13      401.42      371.65     29.69 o
   4   2  13      433.10      472.95     33.25 o
   5   2  13     4621.29     4359.53     89.39 o
  -5   3  13       18.15       42.19     19.86 o
  -4   3  13      841.11      825.30     42.32 o
  -3   3  13      302.76      318.36     43.55 o
  -2   3  13     2389.19     2368.83     69.80 o
  -1   3  13      393.88      429.53     32.64 o
   0   3  13    34332.18    33369.28   1073.45 o
   1   3  13      259.06      274.23     27.06 o
   2   3  13    21407.37    19725.68    336.65 o
   3   3  13      405.43      422.70     31.11 o
   4   3  13       16.06       36.60     17.74 o
   5   3  13        8.26       12.47     16.57 o
  -5   4  13     3610.29     3248.13     77.11 o
  -4   4  13    11761.19    11396.32    156.92 o
  -3   4  13     6411.50     6242.27    147.90 o
  -2   4  13    16063.98    15977.02    281.66 o
  -1   4  13        7.35       83.61     42.03 o
   0   4  13     6388.75     6142.03    176.56 o
   1   4  13     4776.04     4397.46    115.75 o
   2   4  13       87.00      101.35     19.31 o
   3   4  13      387.46      386.08     30.48 o
   4   4  13      290.45      293.10     28.91 o
   5   4  13     7058.94     6384.56    107.97 o
  -4   5  13     1164.75     1217.30     48.95 o
  -3   5  13     2391.16     2361.47     88.83 o
  -2   5  13     6830.50     6672.10    142.76 o
  -1   5  13      708.23      748.67     43.93 o
   0   5  13       89.47      158.32     36.90 o
   1   5  13     1588.31     1489.00     49.72 o
   2   5  13       17.48       26.10     15.11 o
   3   5  13     5206.77     4900.70    179.57 o
   4   5  13     3312.78     2996.22     73.32 o
  -4   6  13      195.88      187.66     28.58 o
  -3   6  13       26.73       53.99     20.65 o
  -2   6  13       77.17      121.95     28.40 o
  -1   6  13       16.88       56.80     14.18 o
   0   6  13       22.37       39.96     13.23 o
   1   6  13     2482.07     2401.02     62.08 o
   2   6  13     1557.73     1401.74     49.45 o
   3   6  13      995.69      980.30     44.41 o
   4   6  13      322.98      320.80     30.91 o
  -4   7  13     1989.56     2092.09    127.73 o
  -3   7  13     1280.84     1337.83     77.69 o
  -2   7  13     7459.27     7646.60    145.59 o
  -1   7  13       94.90      109.01     16.94 o
   0   7  13      653.81      624.97     28.42 o
   1   7  13     1694.00     1707.97     78.53 o
   2   7  13       31.77       56.87     35.60 o
   3   7  13      350.19      340.09     27.71 o
   4   7  13     1182.67     1264.10     53.89 o
  -4   8  13    12989.69    12582.22    269.17 o
  -3   8  13     6059.72     6065.50    181.47 o
  -2   8  13     4125.17     4281.38     82.64 o
  -1   8  13      125.07      183.47     52.30 o
   0   8  13      149.71      213.06     28.46 o
   1   8  13     3472.60     3656.57     95.78 o
   2   8  13      631.40      645.13     33.97 o
   3   8  13        0.74       21.98     20.84 o
   4   8  13     1144.62     1251.54     75.46 o
  -3   9  13       85.32       96.05     21.74 o
  -2   9  13     2539.58     2661.11     68.07 o
  -1   9  13     1717.97     1813.73     52.47 o
   0   9  13    19555.80    19919.20    363.48 o
   1   9  13      857.21      931.24     42.25 o
   2   9  13    11536.36    11389.09    296.27 o
   3   9  13      775.08      843.26     42.58 o
  -3  10  13     1710.74     1931.73     74.42 o
  -2  10  13    14217.43    14517.35    262.54 o
  -1  10  13      165.98      182.22     22.41 o
   0  10  13     8234.59     8260.72    152.58 o
   1  10  13     3870.26     3787.34    108.03 o
   2  10  13        9.03       16.09     15.97 o
   3  10  13     1141.24     1181.93     72.95 o
  -2  11  13     2596.60     2807.01     73.72 o
  -1  11  13     1092.63     1166.98     43.66 o
   0  11  13      656.83      702.99     35.89 o
   1  11  13     1189.15     1322.14     45.51 o
   2  11  13      124.29      103.68     21.37 o
   0  12  13      138.09      167.19     21.46 o
  -4   0  14      202.73      226.87     40.72 o
  -2   0  14    10177.46    10274.40    413.60 o
   0   0  14     3735.09     3484.22    168.40 o
   2   0  14     7573.51     7115.87    152.62 o
   4   0  14     3052.74     2847.90    256.17 o
  -4   1  14      678.12      753.01     41.47 o
  -3   1  14      730.74      747.36     39.08 o
  -2   1  14     3310.80     3254.75    103.88 o
  -1   1  14      231.45      280.17     23.70 o
   0   1  14     5115.93     4780.70    172.76 o
   1   1  14     3522.47     3383.75     99.56 o
   2   1  14      910.86      905.48     42.00 o
   3   1  14    17833.95    16945.76    264.79 o
   4   1  14     2511.24     2385.75     68.72 o
  -4   2  14     1306.15     1291.91     51.76 o
  -3   2  14        0.33       41.46     18.49 o
  -2   2  14      503.89      487.98     33.33 o
  -1   2  14      971.10      930.08     36.40 o
   0   2  14     2150.83     2028.74     57.47 o
   1   2  14      235.41      283.12     45.31 o
   2   2  14      846.26      782.88     55.74 o
   3   2  14     2778.36     2473.65     82.43 o
   4   2  14      487.23      525.58     51.62 o
  -4   3  14      611.29      661.31     39.67 o
  -3   3  14     3271.27     3083.50     72.23 o
  -2   3  14      381.91      372.23     33.89 o
  -1   3  14    21000.63    20423.01    518.59 o
   0   3  14      641.70      666.66     37.17 o
   1   3  14    19541.70    18278.30    470.45 o
   2   3  14        1.72       33.86     15.79 o
   3   3  14     7356.68     6949.99    124.30 o
   4   3  14        7.67        7.96     16.53 o
  -4   4  14     3529.28     3439.25    101.18 o
  -3   4  14      840.90      794.68     41.53 o
  -2   4  14      106.14      173.28     27.89 o
  -1   4  14      455.49      500.11     29.39 o
   0   4  14      214.94      299.69     54.47 o
   1   4  14       29.85       19.31     16.06 o
   2   4  14     1087.32     1084.65     46.25 o
   3   4  14     6197.92     5988.59    143.24 o
   4   4  14      643.25      662.02     64.61 o
  -3   5  14      829.76      831.66     42.09 o
  -2   5  14     2533.64     2605.89    135.16 o
  -1   5  14       70.00       79.40     16.11 o
   0   5  14     2877.90     2965.26     74.26 o
   1   5  14     6093.01     5967.89     98.55 o
   2   5  14       42.96       56.48     19.32 o
   3   5  14    12574.20    12048.51    235.16 o
  -3   6  14      176.54      133.83     25.62 o
  -2   6  14     7887.12     7996.61    397.69 o
  -1   6  14       45.37       58.71     15.67 o
   0   6  14     2452.84     2574.01     65.36 o
   1   6  14      113.76       92.43     19.41 o
   2   6  14     3623.50     3617.30     79.72 o
   3   6  14       37.97       39.02     20.31 o
  -3   7  14        3.39       39.79     23.46 o
  -2   7  14     1669.49     1719.44     83.51 o
  -1   7  14      698.96      708.16     36.92 o
   0   7  14     5636.96     5803.55    219.80 o
   1   7  14     2667.76     2577.78     67.68 o
   2   7  14     1030.76     1085.30     61.60 o
   3   7  14    11641.33    11270.48    386.53 o
  -2   8  14      503.86      566.88     56.14 o
  -1   8  14      365.19      491.10     43.23 o
   0   8  14     1343.24     1330.27     49.44 o
   1   8  14     1662.63     1631.80     69.45 o
   2   8  14      164.96      202.06     29.02 o
  -1   9  14    10188.01    10283.87    152.17 o
   0   9  14     1632.10     1712.11     90.77 o
   1   9  14    12420.26    12359.02    172.08 o
  -3   0  15     2573.78     2833.73    103.07 o
  -1   0  15     4992.00     4801.28    325.28 o
   1   0  15      243.87      230.46     56.50 o
  -3   1  15      751.51      835.57     80.28 o
  -2   1  15      155.51      206.64     31.37 o
  -1   1  15      944.14     1033.71     61.44 o
   0   1  15     2674.13     2586.87     68.67 o
   1   1  15     2398.44     2404.78     69.99 o
   2   1  15       57.60       27.34     19.43 o
  -2   2  15     9853.14     9658.63    292.45 o
  -1   2  15      807.54      787.31     40.99 o
   0   2  15    21137.52    20651.83    442.58 o
   1   2  15     6181.19     5779.08    162.94 o
   2   2  15    15478.62    15146.57    264.12 o
  -2   3  15    12922.10    12697.62    175.26 o
  -1   3  15        6.98       20.67     16.52 o
   0   3  15      770.84      759.80     71.73 o
   1   3  15       11.46       46.90     18.79 o
   2   3  15     9517.10     9283.65    220.42 o
  -2   4  15    13259.71    13751.06    603.44 o
  -1   4  15      535.25      557.54     42.92 o
   0   4  15    24358.41    23750.35    677.26 o
   1   4  15     4140.24     4023.40     85.53 o
   2   4  15    12753.17    12265.84    150.91 o
  -2   5  15      410.18      462.61     43.26 o
  -1   5  15     4002.26     4102.60     76.73 o
   0   5  15     1806.14     1753.61     58.20 o
   1   5  15     2425.60     2359.79     67.11 o
   2   5  15       34.78       30.78     19.05 o
  -1   6  15     3402.86     3662.21     75.50 o
   0   6  15      174.59      185.49     33.09 o
   1   6  15      339.04      369.28     58.46 o
 
